# Supplementary material for: Uropathogenic Escherichia coli invade luminal prostate cells via FimH–PPAP receptor binding
Source: Nat Microbiol. 2026 Jan 8;11(2):535–50. doi: 10.1038/s41564-025-02231-0 (PMC12872464; doi:10.1038/s41564-025-02231-0)
Supplement: Supplementary file 4 — Supplementary Tables 1–6. [file 41564_2025_2231_MOESM4_ESM.xlsx]

## Sheet: Supp. Table 1
Supplementary Table 1. Percentages of cells in the different clusters of the scRNA-seq data
1. 3D organoids
3D organoids treated and non-treated with DHT were disrupted, CMO labeled and subjected to single cell RNA sequencing. The table shows the number of cells in each cluster after quality control and the percentage that they represent in the whole sample.
	Condition
	Ctrl		DHT
	Number of cells	%	Number of cells	%						Graham et al 2023		Karthaus et al 2020
Basal	1166	0.792658	1870	0.669771						Number of cells	%	Number of cells	%
Basal - HP	10	0.0067981	12	0.00429799					Basal	6756	0.259049	3866	0.567278
Luminal	295	0.200544	910	0.325931					Luminal	19324	0.740951	2949	0.432722
TOTAL	1471	1	2792	1					TOTAL	26080	1	6815	1
2. 2D organoid-based model
2D organoid-based model treated and non-treated with DHT were harvested, CMO labeled and subjected to single cell RNA sequencing. The table shows the number of cells in each cluster after quality control and the percentage that they represent in the whole sample.
	Condition
	Ctrl		DHT
	Number of cells	%	Number of cells	%
Basal	1557	0.43226	316	0.148566
Basal - HP	226	0.0627429	26	0.0122238
Luminal	1819	0.504997	1785	0.83921
TOTAL	3602	1	2127	1

## Sheet: Supp. Table 2a - 2D model
Supplementary Table 2a. List of gene markers characteristic of each cluster in the 2D organoid-based model
ScRNA-seq data was analyzed with Seurat. A list of gene markers for each cluster in the sample is provided here. Marker genes were selected as cluster-specific marker genes based on their fold-change, adjusted p-value and restricted expression in the cluster (high expression within the cluster-pct.1, and low expression in the rest of the clusters-pct.2).
Gene	p_val	avg_log2FC	pct.1	pct.2	p_val_adj	cluster
Clu	0	2.74144	1	0.996	0	Luminal
Psca	0	2.70196	0.949	0.748	0	Luminal		p_value:	p_val (unadjusted)
Anxa1	0	2.35038	1	1	0	Luminal		avg_logFC:	log fold-chage of the average expression between the two groups. Positive values indicate that the feature is more highly expressed in the first group
Nupr1	0	2.29651	1	1	0	Luminal		pct.1:	The percentage of cells where the transcript is detected in the selected cluster (Name of cluster column)
Gsto1	0	2.0378	1	0.999	0	Luminal		pct.2:	The percentage of cells where the transcript is detected in the rest of the clusters (without counting with the selected cluster in pct.1)
Krt19	0	1.81324	1	1	0	Luminal		p_val_adj:	Adjusted p-value, based on bonferroni correction using all features in the dataset.
Serpinb6b	0	1.72198	0.938	0.51	0	Luminal
Serpinb9b	0	1.64947	0.804	0.386	0	Luminal
Cldn7	0	1.57617	0.999	0.922	0	Luminal
Mal2	0	1.52867	0.987	0.681	0	Luminal
Myl12b	0	1.51786	1	1	0	Luminal
Ly6c1	0	1.51547	0.933	0.634	0	Luminal
Ier3	0	1.49173	0.999	0.985	0	Luminal
Cystm1	0	1.31564	0.994	0.815	0	Luminal
Krt18	0	1.26118	0.999	0.999	0	Luminal
Sat1	0	1.23289	0.998	0.986	0	Luminal
Jund	0	1.2324	0.997	0.983	0	Luminal
Mal	0	1.20932	0.989	0.831	0	Luminal
Cd2ap	0	1.19213	0.999	0.992	0	Luminal
Dusp1	0	1.16413	0.989	0.784	0	Luminal
Cldn4	0	1.15788	0.999	0.984	0	Luminal
Ly6a	0	1.15286	1	1	0	Luminal
Cdkn1a	0	1.15223	0.996	0.983	0	Luminal
Atp1b1	0	1.13629	0.921	0.376	0	Luminal
Slc4a4	0	1.11783	0.871	0.118	0	Luminal
Edn1	0	1.10739	0.984	0.857	0	Luminal
Btg2	0	1.09869	0.995	0.942	0	Luminal
Serpinb9	0	1.06735	0.872	0.415	0	Luminal
Ctnnb1	0	1.0458	1	0.997	0	Luminal
Cldn3	0	1.04038	0.756	0.184	0	Luminal
Igfbp7	0	1.02378	1	1	0	Luminal
Timp2	0	1.01751	1	0.997	0	Luminal
Sorbs2	0	1.00513	0.866	0.392	0	Luminal
Lmo7	0	0.997327	0.953	0.495	0	Luminal
Gadd45b	0	0.980688	0.979	0.821	0	Luminal
Basp1	0	0.975397	1	1	0	Luminal
Crb3	0	0.929934	0.979	0.624	0	Luminal
Upk1a	0	0.912518	0.751	0.171	0	Luminal
Gpx4	0	0.886255	0.998	0.999	0	Luminal
H2-K1	0	0.882063	0.993	0.917	0	Luminal
Cxcl16	0	0.873993	0.994	0.94	0	Luminal
Slc12a2	0	0.85597	0.934	0.667	0	Luminal
Atp6v0b	0	0.839087	0.998	0.982	0	Luminal
Cd24a	0	0.837577	0.996	0.982	0	Luminal
Smim14	0	0.82466	0.996	0.92	0	Luminal
Bax	0	0.824313	0.997	0.994	0	Luminal
Prr13	0	0.812882	0.984	0.867	0	Luminal
Fth1	0	0.802212	1	1	0	Luminal
Cd200r3	0	0.793381	0.861	0.246	0	Luminal
Alcam	0	0.792674	0.941	0.581	0	Luminal
Rab11fip1	0	0.790998	0.947	0.614	0	Luminal
Junb	0	0.789934	0.994	0.958	0	Luminal
Afdn	0	0.771496	0.991	0.957	0	Luminal
Sh3bgrl3	0	0.768645	0.998	0.998	0	Luminal
Mab21l4	0	0.763005	0.786	0.34	0	Luminal
Ly6e	0	0.762998	1	1	0	Luminal
Serinc3	0	0.752081	0.992	0.933	0	Luminal
Tacstd2	0	0.746737	0.998	0.98	0	Luminal
Cyb5a	0	0.743165	0.994	0.989	0	Luminal
Vamp8	0	0.741751	0.996	0.991	0	Luminal
Cd81	0	0.728858	0.999	1	0	Luminal
Nectin2	0	0.720774	0.96	0.575	0	Luminal
Myl12a	0	0.718015	1	1	0	Luminal
Ctsh	0	0.706023	0.987	0.905	0	Luminal
Atp6v0c	0	0.705757	0.998	0.997	0	Luminal
Ezr	0	0.702422	0.996	0.979	0	Luminal
Lama5	0	0.701066	0.95	0.718	0	Luminal
Fam107b	0	0.687392	0.963	0.785	0	Luminal
Elf3	0	0.687328	0.883	0.437	0	Luminal
Bri3	0	0.679377	0.999	0.998	0	Luminal
Atp6v0e	0	0.675872	0.999	0.998	0	Luminal
Tsc22d1	0	0.675254	0.983	0.882	0	Luminal
Gprc5a	0	0.670205	0.978	0.77	0	Luminal
Chchd10	0	0.668732	0.872	0.282	0	Luminal
Rhou	0	0.6665	0.944	0.648	0	Luminal
Grpel2	0	0.662463	0.969	0.804	0	Luminal
Ptp4a2	0	0.657914	0.999	0.995	0	Luminal
Gabarapl2	0	0.657256	0.993	0.982	0	Luminal
Atp6v1g1	0	0.645238	0.997	0.995	0	Luminal
Nfe2l1	0	0.643013	0.992	0.946	0	Luminal
Myh14	0	0.63853	0.888	0.352	0	Luminal
Capn5	0	0.638426	0.888	0.323	0	Luminal
Vamp5	0	0.635736	0.981	0.891	0	Luminal
Gng5	0	0.632982	0.999	0.999	0	Luminal
Map1lc3b	0	0.630472	0.997	0.996	0	Luminal
Cgnl1	0	0.620956	0.883	0.371	0	Luminal
Spint1	0	0.620006	0.983	0.859	0	Luminal
Atp6v1f	0	0.613063	0.997	0.993	0	Luminal
Cd14	0	0.607801	0.797	0.312	0	Luminal
Gabarap	0	0.594522	0.998	0.997	0	Luminal
Tmc4	0	0.588083	0.988	0.851	0	Luminal
Psmd8	0	0.583426	0.998	0.994	0	Luminal
St14	0	0.583256	0.96	0.747	0	Luminal
Ccdc12	0	0.578292	0.992	0.943	0	Luminal
Tmem265	0	0.576366	0.881	0.518	0	Luminal
Slfn2	0	0.556276	0.681	0.122	0	Luminal
Cytip	0	0.553095	0.604	0.085	0	Luminal
Atp10b	0	0.552705	0.888	0.396	0	Luminal
Proser2	0	0.546751	0.905	0.517	0	Luminal
Tspan1	0	0.540962	0.694	0.175	0	Luminal
Mgat4a	0	0.531349	0.896	0.546	0	Luminal
Ap3s1	0	0.522614	0.978	0.857	0	Luminal
Rhov	0	0.5116	0.865	0.363	0	Luminal
Wnt7b	0	0.504057	0.946	0.703	0	Luminal
Ormdl2	0	0.497796	0.985	0.917	0	Luminal
Edf1	0	0.49634	0.996	0.998	0	Luminal
Grina	0	0.495325	0.968	0.746	0	Luminal
Tpd52	0	0.487729	0.996	0.988	0	Luminal
Ablim1	0	0.477247	0.831	0.378	0	Luminal
Bik	0	0.475116	0.721	0.093	0	Luminal
Prr15l	0	0.431484	0.644	0.079	0	Luminal
Tspan8	0	0.428732	0.686	0.133	0	Luminal
Evpl	0	0.422309	0.786	0.301	0	Luminal
Ocln	0	0.404633	0.825	0.311	0	Luminal
1700017B05Rik	0	0.399534	0.783	0.292	0	Luminal
Tlr3	0	0.395362	0.763	0.27	0	Luminal
Tjp3	0	0.281757	0.608	0.078	0	Luminal
Gm16178	0	0.264681	0.624	0.101	0	Luminal
Sqstm1	9.74879e-308	0.617645	0.997	0.976	1.98437e-303	Luminal
Spint2	7.41479e-307	0.499881	0.999	0.999	1.50928e-302	Luminal
Hpcal1	2.6806e-306	0.440044	0.921	0.642	5.45636e-302	Luminal
Mfge8	4.41819e-306	0.654917	0.992	0.952	8.99322e-302	Luminal
Shroom3	8.08511e-306	0.516401	0.896	0.534	1.64573e-301	Luminal
Rassf3	4.0067e-305	0.435964	0.835	0.44	8.15565e-301	Luminal
Myof	1.42299e-304	0.685124	0.999	0.998	2.8965e-300	Luminal
Lamp1	1.87166e-304	0.47323	0.999	0.999	3.80976e-300	Luminal
Plekhs1	5.31963e-300	0.347583	0.582	0.084	1.08281e-295	Luminal
Dnajc5	2.74577e-297	0.498471	0.986	0.904	5.58901e-293	Luminal
Mmp15	5.53853e-297	0.554637	0.939	0.666	1.12737e-292	Luminal
Ecm1	6.21467e-297	1.35882	0.982	0.938	1.265e-292	Luminal
Palmd	1.14744e-296	0.905321	0.845	0.459	2.33561e-292	Luminal
Mgat4b	1.45243e-295	0.492752	0.946	0.753	2.95642e-291	Luminal
Ankrd1	3.49211e-295	1.47397	0.862	0.486	7.10818e-291	Luminal
Ypel3	3.05756e-294	0.619632	0.974	0.816	6.22367e-290	Luminal
Spns2	1.1348e-293	0.306431	0.686	0.183	2.30988e-289	Luminal
Cltb	5.58901e-293	0.549433	0.983	0.927	1.13764e-288	Luminal
Erbb3	9.88696e-293	0.368755	0.789	0.327	2.01249e-288	Luminal
Rdh10	1.45428e-292	0.818215	0.868	0.558	2.96019e-288	Luminal
Anxa3	5.59067e-292	0.705974	1	1	1.13798e-287	Luminal
Ets2	1.73499e-291	0.564045	0.974	0.888	3.53157e-287	Luminal
Traf4	1.61104e-290	0.43569	0.94	0.744	3.27926e-286	Luminal
Foxa1	1.22494e-288	0.419432	0.879	0.522	2.49337e-284	Luminal
Ndufa4	1.91357e-288	0.512604	0.999	0.999	3.89507e-284	Luminal
Cdkn2b	7.71433e-287	0.746123	0.984	0.93	1.57025e-282	Luminal
BC031181	4.56423e-286	0.508787	0.993	0.968	9.29049e-282	Luminal
Ftl1	9.30874e-286	0.677321	1	1	1.89479e-281	Luminal
Amot	7.31229e-285	0.751251	0.741	0.292	1.48842e-280	Luminal
Cdh1	7.92422e-283	0.624893	0.998	0.985	1.61298e-278	Luminal
Ildr1	2.57219e-282	0.284163	0.657	0.169	5.2357e-278	Luminal
Slco2a1	3.89594e-282	0.700667	0.92	0.584	7.93019e-278	Luminal
Cdkn2a	4.87316e-282	1.02605	0.992	0.967	9.91932e-278	Luminal
H2-D1	6.05506e-280	0.560525	0.993	0.962	1.23251e-275	Luminal
Pdlim2	1.52741e-279	0.518026	0.898	0.601	3.10903e-275	Luminal
Paqr8	1.43203e-277	0.374279	0.716	0.26	2.91489e-273	Luminal
Pls1	5.36243e-276	0.2511	0.621	0.138	1.09152e-271	Luminal
Rnf11	1.05798e-275	0.460936	0.991	0.961	2.15352e-271	Luminal
Rps27l	1.48791e-274	0.464458	1	1	3.02864e-270	Luminal
Wfdc2	1.98557e-274	0.97325	1	1	4.04163e-270	Luminal
Gipc2	7.18892e-274	0.432077	0.924	0.658	1.4633e-269	Luminal
Cmtm8	2.00399e-273	0.273271	0.682	0.198	4.07911e-269	Luminal
Celf2	2.86071e-273	0.406787	0.812	0.368	5.82297e-269	Luminal
Tapbp	3.23326e-270	0.431798	0.951	0.707	6.58129e-266	Luminal
Sdc4	5.96339e-270	0.66734	0.997	0.989	1.21385e-265	Luminal
Cstb	1.49295e-269	0.637959	0.999	0.999	3.03889e-265	Luminal
Socs2	2.5463e-269	0.367123	0.65	0.184	5.18299e-265	Luminal
Id2	2.54755e-268	0.738295	0.812	0.413	5.18555e-264	Luminal
Tmem63b	1.35246e-267	0.473487	0.987	0.937	2.75293e-263	Luminal
Tmcc3	2.53836e-266	0.586633	0.91	0.606	5.16684e-262	Luminal
Npnt	5.19414e-266	0.377519	0.82	0.424	1.05727e-261	Luminal
Acot13	1.30763e-265	0.490574	0.964	0.833	2.66167e-261	Luminal
Plscr1	1.54244e-265	0.519496	0.95	0.738	3.13963e-261	Luminal
Ifi209	1.84834e-265	0.323266	0.673	0.204	3.76229e-261	Luminal
Ramp1	2.0235e-265	0.414985	0.732	0.278	4.11884e-261	Luminal
Cxcl1	5.42396e-265	0.831012	0.705	0.276	1.10405e-260	Luminal
Wwc1	1.6518e-264	0.585995	0.978	0.887	3.36223e-260	Luminal
Krt4	1.63033e-261	0.926158	0.65	0.189	3.31853e-257	Luminal
Asah1	1.37926e-259	0.503706	0.992	0.952	2.80748e-255	Luminal
Srp14	4.30749e-259	0.437646	0.996	0.992	8.76791e-255	Luminal
B2m	5.77153e-259	0.594902	0.981	0.93	1.1748e-254	Luminal
1810037I17Rik	1.13788e-258	0.664156	0.998	0.997	2.31616e-254	Luminal
Ddx58	4.55721e-258	0.353779	0.845	0.465	9.27619e-254	Luminal
Lamtor2	2.99031e-256	0.414758	0.993	0.989	6.08679e-252	Luminal
Ywhaz	9.76986e-256	0.445479	1	1	1.98866e-251	Luminal
Tmem50a	3.66882e-254	0.43198	0.991	0.98	7.46789e-250	Luminal
Btg1	5.82568e-254	0.656894	0.997	0.989	1.18582e-249	Luminal
Tnip1	8.3713e-254	0.435343	0.913	0.671	1.70398e-249	Luminal
Pttg1ip	1.37809e-253	0.482712	0.989	0.947	2.80509e-249	Luminal
Anxa4	1.07154e-252	0.416595	0.987	0.947	2.18112e-248	Luminal
S100a6	2.57588e-252	0.601894	1	1	5.2432e-248	Luminal
Atp6v1e1	2.55115e-251	0.517293	0.998	0.992	5.19287e-247	Luminal
Tmem140	7.18362e-250	0.431786	0.837	0.426	1.46223e-245	Luminal
Ccndbp1	9.43155e-250	0.367503	0.93	0.708	1.91979e-245	Luminal
Ube2b	1.43559e-249	0.388112	0.999	0.997	2.92215e-245	Luminal
Wfs1	1.0373e-248	0.356363	0.744	0.332	2.11142e-244	Luminal
Ubl5	6.26752e-248	0.440699	0.999	0.999	1.27575e-243	Luminal
Ctsd	2.05777e-247	0.513578	0.999	0.999	4.18859e-243	Luminal
Sgk1	1.15225e-245	0.925255	0.987	0.956	2.3454e-241	Luminal
Ppl	2.05138e-245	0.375057	0.782	0.355	4.17559e-241	Luminal
Lif	1.77939e-244	0.403653	0.719	0.303	3.62195e-240	Luminal
Cgn	2.85115e-244	0.428625	0.88	0.569	5.80351e-240	Luminal
Gpx1	6.84885e-244	0.575538	0.998	0.997	1.39408e-239	Luminal
Kifc3	1.72526e-243	0.408547	0.882	0.592	3.51177e-239	Luminal
H3f3a	1.05067e-242	0.44	1	1	2.13863e-238	Luminal
Tceal9	6.28165e-242	0.912144	1	1	1.27863e-237	Luminal
H13	1.80302e-241	0.42492	0.988	0.93	3.67004e-237	Luminal
Ppp1r2	2.72575e-241	0.482141	0.997	0.983	5.54827e-237	Luminal
Mindy3	1.14549e-239	0.536255	0.97	0.82	2.33164e-235	Luminal
Pmaip1	2.13348e-239	0.60966	0.963	0.808	4.3427e-235	Luminal
Lurap1l	1.4042e-238	0.485235	0.971	0.808	2.85824e-234	Luminal
Zfand5	4.31848e-238	0.684886	0.994	0.979	8.79027e-234	Luminal
Ctxn1	7.26175e-238	0.419341	0.912	0.631	1.47813e-233	Luminal
Cryab	2.02278e-237	0.858493	0.874	0.594	4.11737e-233	Luminal
Chmp5	3.74691e-237	0.458142	0.995	0.991	7.62683e-233	Luminal
Trappc2l	5.81667e-236	0.423968	0.981	0.921	1.18398e-231	Luminal
Jpt1	1.60752e-235	0.498359	0.995	0.986	3.27211e-231	Luminal
2610507B11Rik	2.08537e-235	0.386064	0.95	0.782	4.24478e-231	Luminal
Serf2	7.7093e-235	0.458943	1	0.999	1.56923e-230	Luminal
Chmp4c	2.59881e-234	0.365363	0.923	0.678	5.28988e-230	Luminal
Sdcbp	4.58993e-234	0.425655	0.989	0.966	9.34281e-230	Luminal
Vill	1.33621e-233	0.26724	0.723	0.285	2.71985e-229	Luminal
Prxl2a	6.38674e-233	0.592895	0.952	0.79	1.30002e-228	Luminal
Aktip	1.37087e-232	0.324665	0.891	0.595	2.79041e-228	Luminal
Lamb2	2.1828e-232	0.258955	0.673	0.237	4.44308e-228	Luminal
Upk3bl	4.84792e-231	0.938396	0.972	0.887	9.86794e-227	Luminal
Ptprj	5.6714e-231	0.580573	0.901	0.587	1.15441e-226	Luminal
Tjp1	5.70928e-231	0.534379	0.978	0.893	1.16212e-226	Luminal
Tspo	8.2659e-230	0.513814	0.999	0.998	1.68252e-225	Luminal
Clic1	2.11446e-229	0.453284	1	1	4.30398e-225	Luminal
Dctn3	1.04107e-227	0.407963	0.992	0.988	2.11909e-223	Luminal
Aldh1a3	2.37682e-227	0.611037	0.56	0.14	4.83802e-223	Luminal
Usp53	5.35281e-227	0.507325	0.881	0.592	1.08957e-222	Luminal
Phlda1	7.31197e-227	0.66936	0.996	0.984	1.48835e-222	Luminal
Tle5	8.7432e-226	0.407406	0.997	0.996	1.77968e-221	Luminal
Plk2	1.22798e-224	0.576463	0.992	0.935	2.49954e-220	Luminal
Pard6b	1.5679e-224	0.350146	0.791	0.399	3.19146e-220	Luminal
Rab11a	2.08901e-223	0.411065	0.996	0.991	4.25219e-219	Luminal
Fuca1	8.71432e-223	0.370324	0.96	0.831	1.7738e-218	Luminal
Litaf	9.20494e-223	0.481549	0.975	0.93	1.87367e-218	Luminal
Tgif1	1.6396e-221	0.411422	0.985	0.928	3.3374e-217	Luminal
Dbndd2	1.72287e-221	0.455635	0.955	0.846	3.5069e-217	Luminal
Sik1	3.53337e-221	0.466635	0.935	0.694	7.19218e-217	Luminal
Rell1	5.98914e-221	0.456708	0.963	0.826	1.21909e-216	Luminal
Pfdn5	8.06715e-221	0.48184	0.996	0.993	1.64207e-216	Luminal
Upk1b	1.62846e-219	0.486091	0.531	0.121	3.31473e-215	Luminal
Trim2	7.58023e-219	0.423906	0.89	0.622	1.54296e-214	Luminal
Pgpep1	1.31388e-218	0.296061	0.827	0.496	2.67441e-214	Luminal
Prdx5	1.79799e-218	0.465699	0.994	0.99	3.6598e-214	Luminal
Depp1	1.92719e-218	0.41549	0.55	0.133	3.9228e-214	Luminal
Bcl2l1	3.91241e-218	0.440451	0.955	0.788	7.96371e-214	Luminal
Ctr9	6.24276e-218	0.537566	0.976	0.88	1.27071e-213	Luminal
Epn3	8.2087e-218	0.341848	0.714	0.316	1.67088e-213	Luminal
Sprr1a	1.51718e-217	1.44976	0.981	0.914	3.08823e-213	Luminal
Nucb2	2.0426e-217	0.443403	0.953	0.797	4.15771e-213	Luminal
S100a14	2.8322e-217	0.398179	1	1	5.76494e-213	Luminal
AA986860	1.5647e-216	0.428062	0.754	0.378	3.18494e-212	Luminal
Elk3	3.47318e-216	0.407645	0.989	0.932	7.06966e-212	Luminal
Sh2d4a	4.94662e-216	0.287981	0.673	0.235	1.00688e-211	Luminal
Clic3	1.12585e-215	0.314955	0.562	0.147	2.29167e-211	Luminal
Ifngr2	2.35477e-215	0.329203	0.898	0.636	4.79313e-211	Luminal
Tjp2	9.65804e-215	0.465824	0.977	0.875	1.96589e-210	Luminal
Ppfibp2	1.18676e-214	0.378405	0.617	0.205	2.41564e-210	Luminal
Dnaja1	8.32862e-214	0.449192	0.999	0.999	1.69529e-209	Luminal
Bst2	7.1553e-213	0.621332	0.831	0.543	1.45646e-208	Luminal
Itgb6	8.97039e-213	0.594637	0.98	0.901	1.82592e-208	Luminal
Trim16	1.33596e-212	0.409577	0.912	0.673	2.71935e-208	Luminal
Tmbim4	2.52435e-212	0.410816	0.984	0.926	5.13832e-208	Luminal
Cyp2b10	3.13123e-212	0.370681	0.495	0.099	6.37362e-208	Luminal
Trp53cor1	7.57505e-212	0.265218	0.724	0.313	1.5419e-207	Luminal
Areg	1.23332e-211	0.840745	0.883	0.574	2.51042e-207	Luminal
Gde1	1.56081e-211	0.422089	0.914	0.687	3.17702e-207	Luminal
Syngr1	3.0333e-211	0.459125	0.892	0.683	6.17428e-207	Luminal
Sox4	1.03076e-210	0.635445	0.998	0.995	2.09811e-206	Luminal
Gabrp	2.89263e-210	0.873731	0.491	0.093	5.88796e-206	Luminal
Prdx1	7.42749e-210	0.451178	1	1	1.51187e-205	Luminal
Anxa5	2.55996e-209	0.501115	0.997	0.995	5.21081e-205	Luminal
Npepps	2.19154e-208	0.482281	0.985	0.921	4.46089e-204	Luminal
Hist1h2bc	1.07075e-207	0.620989	0.999	0.965	2.17952e-203	Luminal
Pnpla2	1.43393e-207	0.271345	0.806	0.461	2.91877e-203	Luminal
Ifi44	2.2662e-207	0.263784	0.561	0.144	4.61284e-203	Luminal
Stx7	3.42877e-207	0.378332	0.973	0.895	6.97927e-203	Luminal
Ppp1r15a	1.3425e-206	0.383289	0.937	0.752	2.73266e-202	Luminal
Elob	6.7934e-206	0.362617	0.999	1	1.3828e-201	Luminal
Ifngr1	1.09404e-203	0.524956	0.954	0.776	2.22693e-199	Luminal
9930111J21Rik2	2.07073e-203	0.327034	0.663	0.264	4.21497e-199	Luminal
Dazap2	4.29631e-203	0.351327	0.951	0.812	8.74513e-199	Luminal
Mknk2	1.36175e-201	0.349973	0.872	0.601	2.77185e-197	Luminal
Mtfr1l	1.39131e-201	0.30637	0.9	0.652	2.83201e-197	Luminal
Neu1	5.34208e-201	0.268896	0.798	0.432	1.08738e-196	Luminal
Calcoco1	8.81161e-201	0.261828	0.736	0.346	1.7936e-196	Luminal
Slc9a3r1	4.09072e-200	0.34935	0.974	0.88	8.32665e-196	Luminal
AI661453	4.20928e-200	0.331024	0.844	0.561	8.568e-196	Luminal
Rras	4.36314e-200	0.450955	0.988	0.946	8.88117e-196	Luminal
Gadd45g	1.76622e-199	0.550745	0.69	0.314	3.59514e-195	Luminal
Rfk	3.04649e-199	0.278208	0.842	0.529	6.20112e-195	Luminal
Mien1	3.14559e-199	0.395095	0.988	0.959	6.40286e-195	Luminal
Plin3	4.01607e-198	0.374273	0.944	0.792	8.1747e-194	Luminal
Amotl2	2.28807e-197	0.566369	0.955	0.857	4.65736e-193	Luminal
Map1lc3a	3.9107e-197	0.421224	0.99	0.97	7.96024e-193	Luminal
Plat	6.14764e-197	0.277492	0.425	0.054	1.25135e-192	Luminal
Ahnak	7.51864e-197	0.646561	1	1	1.53042e-192	Luminal
Smox	1.13983e-196	0.312963	0.878	0.595	2.32013e-192	Luminal
Tmem160	5.59991e-196	0.404358	0.969	0.876	1.13986e-191	Luminal
Cox6b1	1.08634e-195	0.335292	1	1	2.21124e-191	Luminal
Gdpd1	6.79172e-195	0.272627	0.75	0.378	1.38245e-190	Luminal
Tmem176b	8.67291e-195	0.649747	0.939	0.871	1.76537e-190	Luminal
Sqor	2.25993e-193	0.310815	0.883	0.595	4.60009e-189	Luminal
Insig2	3.15487e-193	0.345246	0.944	0.787	6.42173e-189	Luminal
Chmp2b	4.68388e-193	0.377096	0.983	0.934	9.53405e-189	Luminal
Mxd1	5.56096e-193	0.327491	0.682	0.298	1.13193e-188	Luminal
Cdc42ep5	6.67593e-193	0.386961	0.978	0.908	1.35888e-188	Luminal
Atp6ap1	8.34112e-193	0.348849	0.956	0.805	1.69784e-188	Luminal
Myo5b	1.10465e-192	0.292676	0.772	0.39	2.24852e-188	Luminal
Irf2bp2	1.55452e-192	0.445283	0.944	0.843	3.16422e-188	Luminal
Mgst1	5.12056e-192	0.466957	0.893	0.682	1.04229e-187	Luminal
Npc2	6.16209e-192	0.41243	0.998	0.994	1.25429e-187	Luminal
S100a11	1.19594e-190	0.456838	1	1	2.43433e-186	Luminal
Tecpr1	1.17802e-188	0.257156	0.73	0.362	2.39785e-184	Luminal
Taok3	2.50612e-188	0.3742	0.925	0.717	5.1012e-184	Luminal
Tspan17	3.79792e-188	0.315537	0.9	0.638	7.73066e-184	Luminal
Cblc	5.4757e-188	0.260303	0.854	0.551	1.11458e-183	Luminal
Txnrd1	9.60705e-188	0.418284	0.966	0.85	1.95551e-183	Luminal
Atp6v1a	6.37467e-187	0.382579	0.984	0.944	1.29757e-182	Luminal
2900026A02Rik	7.43365e-187	0.359753	0.925	0.732	1.51312e-182	Luminal
Ralbp1	7.85402e-186	0.347967	0.994	0.987	1.59869e-181	Luminal
Hsbp1	1.93836e-185	0.392399	0.996	0.992	3.94553e-181	Luminal
Tshz2	2.41684e-185	0.425066	0.891	0.601	4.91949e-181	Luminal
Ubb	2.52152e-185	0.478492	0.999	1	5.13256e-181	Luminal
Tmem59	5.36574e-185	0.392521	0.996	0.989	1.0922e-180	Luminal
Chmp4b	4.92028e-184	0.326066	0.992	0.976	1.00152e-179	Luminal
Tm2d1	5.6403e-184	0.31035	0.97	0.878	1.14808e-179	Luminal
Pdzk1ip1	8.26301e-184	0.307591	0.458	0.092	1.68194e-179	Luminal
Amdhd2	2.13157e-182	0.307023	0.9	0.665	4.33882e-178	Luminal
Ndufb1-ps	6.42703e-182	0.348992	0.998	0.999	1.30822e-177	Luminal
Arl6ip1	1.59432e-181	0.340626	0.996	0.983	3.24523e-177	Luminal
Grn	2.03953e-181	0.369731	0.953	0.785	4.15146e-177	Luminal
Pgap2	1.95513e-180	0.376054	0.985	0.952	3.97966e-176	Luminal
Pip5k1a	2.51071e-180	0.361342	0.976	0.884	5.11055e-176	Luminal
Bnip3l	1.15648e-179	0.345767	0.993	0.986	2.35402e-175	Luminal
Gm16351	3.11702e-179	0.26125	0.469	0.1	6.34469e-175	Luminal
Skp1a	3.6819e-179	0.3481	0.994	0.992	7.49451e-175	Luminal
Lgmn	4.48372e-179	0.292962	0.881	0.635	9.12662e-175	Luminal
Mboat1	1.98708e-178	0.339155	0.91	0.699	4.0447e-174	Luminal
Tec	9.50203e-178	0.263474	0.695	0.313	1.93414e-173	Luminal
Psme1	5.72353e-177	0.384906	0.984	0.939	1.16502e-172	Luminal
Ndufa6	5.97062e-177	0.353567	0.993	0.984	1.21532e-172	Luminal
Lasp1	2.90914e-176	0.394087	0.985	0.935	5.92156e-172	Luminal
Fam3c	8.24773e-176	0.414158	0.949	0.813	1.67883e-171	Luminal
Chd3	6.5926e-175	0.376276	0.973	0.909	1.34192e-170	Luminal
Wbp2	7.72247e-175	0.302204	0.931	0.779	1.57191e-170	Luminal
Laptm4a	1.32851e-174	0.343603	0.999	1	2.70418e-170	Luminal
Arl4c	8.2296e-174	0.53554	0.986	0.95	1.67514e-169	Luminal
Itpripl2	1.55409e-173	0.434631	0.964	0.884	3.16336e-169	Luminal
Dtx4	9.31631e-173	0.253588	0.696	0.339	1.89634e-168	Luminal
Chmp3	1.0677e-172	0.329267	0.994	0.99	2.17329e-168	Luminal
Gm20186	1.16496e-172	0.503169	0.897	0.679	2.37128e-168	Luminal
Zbtb38	3.85669e-172	0.293448	0.848	0.557	7.85029e-168	Luminal
Tm4sf1	9.63218e-172	0.628548	0.997	0.989	1.96063e-167	Luminal
Fam129b	2.73358e-171	0.334403	0.937	0.774	5.56421e-167	Luminal
Cox8a	3.4265e-171	0.302085	1	1	6.97465e-167	Luminal
Lpgat1	4.10986e-171	0.324531	0.903	0.688	8.36563e-167	Luminal
Prss22	9.30017e-171	0.603299	0.931	0.751	1.89305e-166	Luminal
Ccdc68	1.4566e-170	0.326053	0.779	0.448	2.96492e-166	Luminal
Mbp	1.78024e-170	0.325184	0.846	0.544	3.62367e-166	Luminal
Atox1	1.98074e-170	0.382613	0.999	1	4.0318e-166	Luminal
Fam129a	3.99311e-170	0.375917	0.824	0.514	8.12797e-166	Luminal
Parm1	6.9321e-170	0.250005	0.466	0.113	1.41103e-165	Luminal
Retreg1	8.42343e-169	0.272189	0.875	0.62	1.71459e-164	Luminal
Plxnb2	9.04605e-169	0.346816	0.95	0.828	1.84132e-164	Luminal
Ankra2	3.4809e-168	0.290262	0.91	0.735	7.08536e-164	Luminal
Pcdh1	7.5873e-168	0.269652	0.843	0.57	1.54439e-163	Luminal
Tmem176a	1.042e-167	0.526047	0.924	0.815	2.12099e-163	Luminal
Atp6v1d	1.42292e-167	0.333475	0.988	0.954	2.89635e-163	Luminal
Ctsa	2.16064e-167	0.281443	0.903	0.648	4.39798e-163	Luminal
Marcks	2.66695e-167	0.395161	0.998	0.995	5.42858e-163	Luminal
Tgfb2	6.07405e-167	0.409752	0.531	0.18	1.23637e-162	Luminal
Ccn2	8.84899e-167	0.775073	0.917	0.751	1.80121e-162	Luminal
C77080	1.2076e-166	0.316156	0.951	0.812	2.45808e-162	Luminal
Suds3	1.24663e-166	0.30866	0.97	0.88	2.53752e-162	Luminal
Mettl26	3.39281e-166	0.329149	0.975	0.906	6.90607e-162	Luminal
Npdc1	5.36938e-166	0.299061	0.957	0.811	1.09294e-161	Luminal
Cdc42se1	7.72638e-166	0.325105	0.962	0.875	1.5727e-161	Luminal
Tnip3	1.36866e-165	0.534068	0.802	0.511	2.78592e-161	Luminal
Pfdn1	1.50738e-165	0.360276	0.999	0.995	3.06828e-161	Luminal
Por	2.14697e-165	0.419228	0.98	0.892	4.37016e-161	Luminal
Foxq1	4.2648e-165	0.816652	0.859	0.624	8.68099e-161	Luminal
Npc1	4.96657e-165	0.306378	0.802	0.5	1.01094e-160	Luminal
Scnn1a	7.64373e-165	0.2663	0.463	0.118	1.55588e-160	Luminal
Efemp1	3.00537e-164	0.566354	0.754	0.447	6.11742e-160	Luminal
Dync1i2	7.05722e-164	0.327936	0.999	0.999	1.4365e-159	Luminal
Nedd8	1.32436e-163	0.313829	0.999	0.998	2.69573e-159	Luminal
Golgb1	1.33552e-163	0.378432	0.993	0.968	2.71844e-159	Luminal
Akip1	2.85542e-163	0.271295	0.866	0.612	5.81221e-159	Luminal
Tmem134	8.96324e-163	0.325896	0.986	0.961	1.82447e-158	Luminal
Mfsd6	7.94437e-162	0.277251	0.875	0.634	1.61708e-157	Luminal
Pim1	5.7215e-161	0.55033	0.909	0.719	1.16461e-156	Luminal
Tuft1	1.47942e-160	0.364694	0.938	0.773	3.01136e-156	Luminal
Rela	3.88821e-160	0.271355	0.886	0.68	7.91445e-156	Luminal
Cnn3	3.75587e-159	0.365576	0.998	0.995	7.64507e-155	Luminal
Drap1	1.19224e-158	0.314465	0.996	0.986	2.4268e-154	Luminal
Akr1a1	5.73756e-158	0.302773	0.999	0.994	1.16788e-153	Luminal
Glmp	8.2883e-158	0.311658	0.967	0.86	1.68708e-153	Luminal
Myo1c	2.61281e-157	0.363536	0.96	0.886	5.31837e-153	Luminal
Bex3	7.89614e-157	0.687603	0.999	0.998	1.60726e-152	Luminal
Epcam	3.67294e-156	0.589074	0.999	0.999	7.47627e-152	Luminal
Ubxn1	4.40433e-156	0.295573	0.997	0.995	8.965e-152	Luminal
Trib1	4.41167e-156	0.293307	0.839	0.556	8.97995e-152	Luminal
Smim22	5.79948e-156	0.433631	0.971	0.944	1.18049e-151	Luminal
Zfhx3	1.29883e-155	0.381735	0.992	0.974	2.64377e-151	Luminal
Gcc2	1.83397e-155	0.334004	0.952	0.838	3.73305e-151	Luminal
Mfsd1	2.94656e-155	0.267646	0.885	0.648	5.99772e-151	Luminal
Mtpn	3.26955e-155	0.323761	0.991	0.987	6.65516e-151	Luminal
Clta	1.23975e-154	0.279454	0.998	0.998	2.52351e-150	Luminal
Rabac1	1.26404e-154	0.352943	0.994	0.983	2.57294e-150	Luminal
Pon2	3.76514e-154	0.315411	0.982	0.934	7.66394e-150	Luminal
Dsg2	1.72476e-153	0.403358	0.952	0.839	3.51074e-149	Luminal
Tsg101	1.81612e-153	0.300372	0.988	0.964	3.69672e-149	Luminal
Wasl	2.0202e-153	0.305779	0.958	0.862	4.11211e-149	Luminal
Cltc	3.56228e-153	0.33579	0.993	0.969	7.25103e-149	Luminal
Arpc3	6.46231e-153	0.340619	0.997	0.995	1.3154e-148	Luminal
Rhoc	7.00572e-153	0.591068	0.961	0.904	1.42601e-148	Luminal
Snapc5	7.67212e-153	0.270237	0.894	0.665	1.56166e-148	Luminal
Wdr26	8.73106e-153	0.312102	0.977	0.911	1.77721e-148	Luminal
Csf2	3.3004e-152	0.342032	0.521	0.182	6.71797e-148	Luminal
Rc3h1	4.33149e-152	0.328023	0.916	0.754	8.81674e-148	Luminal
Bex1	1.9984e-151	0.713587	0.491	0.171	4.06773e-147	Luminal
Ddt	5.47921e-151	0.368875	0.964	0.896	1.11529e-146	Luminal
Sh3yl1	1.78761e-150	0.252486	0.848	0.573	3.63869e-146	Luminal
Lrp10	2.3401e-150	0.299081	0.966	0.865	4.76328e-146	Luminal
Otud4	3.95764e-150	0.423985	0.914	0.757	8.05577e-146	Luminal
Fam210b	4.01949e-150	0.28244	0.849	0.624	8.18168e-146	Luminal
Rnasek	7.24113e-150	0.357694	0.996	0.992	1.47393e-145	Luminal
Tprgl	8.97511e-150	0.304723	0.966	0.901	1.82688e-145	Luminal
Cdk6	9.9824e-150	0.383636	0.993	0.97	2.03192e-145	Luminal
Fbxo6	3.25314e-149	0.266825	0.888	0.673	6.62177e-145	Luminal
D8Ertd738e	8.79361e-149	0.303995	0.996	0.992	1.78994e-144	Luminal
Arpc2	4.22508e-148	0.26909	1	1	8.60016e-144	Luminal
Klc3	5.15387e-148	0.26914	0.928	0.767	1.04907e-143	Luminal
Styk1	9.94258e-148	0.292129	0.618	0.278	2.02381e-143	Luminal
Card19	5.63648e-147	0.291995	0.892	0.701	1.1473e-142	Luminal
Cttn	1.12966e-146	0.335273	0.991	0.979	2.29943e-142	Luminal
Isg20	5.64016e-144	0.261463	0.878	0.653	1.14805e-139	Luminal
Homer2	7.98306e-144	0.257694	0.609	0.26	1.62495e-139	Luminal
Ddr1	9.11483e-144	0.294643	0.894	0.696	1.85532e-139	Luminal
Hist1h1c	1.59986e-143	0.506818	0.966	0.872	3.25652e-139	Luminal
Aif1l	5.17993e-143	0.273219	0.701	0.365	1.05437e-138	Luminal
Mtus1	3.04463e-142	0.29979	0.635	0.288	6.19734e-138	Luminal
Selenok	1.36874e-141	0.303912	0.995	0.996	2.78608e-137	Luminal
Cpne3	2.45401e-141	0.304635	0.983	0.945	4.99513e-137	Luminal
Tnfaip3	2.59845e-141	0.273087	0.757	0.423	5.28915e-137	Luminal
Fam32a	1.22342e-140	0.284163	0.983	0.945	2.49027e-136	Luminal
Glipr1	3.13337e-140	0.495502	0.968	0.883	6.37797e-136	Luminal
Rab25	6.55686e-140	0.319661	0.985	0.953	1.33465e-135	Luminal
Higd2a	1.39199e-139	0.305769	0.988	0.977	2.83339e-135	Luminal
Tpd52l2	1.50854e-139	0.272691	0.977	0.928	3.07063e-135	Luminal
Rnf10	2.12747e-139	0.311523	0.984	0.944	4.33047e-135	Luminal
Sptssa	2.23832e-139	0.3976	0.972	0.93	4.5561e-135	Luminal
Zfp706	2.29753e-139	0.292167	0.994	0.988	4.67662e-135	Luminal
Tnf	5.55693e-139	0.348742	0.71	0.386	1.13111e-134	Luminal
Creb3	1.69994e-138	0.276602	0.895	0.65	3.46023e-134	Luminal
Mcl1	2.06515e-138	0.321184	0.993	0.984	4.20361e-134	Luminal
Znrf1	4.14728e-138	0.298538	0.943	0.788	8.44178e-134	Luminal
Gclm	4.75507e-138	0.284211	0.932	0.776	9.67894e-134	Luminal
Ccdc122	5.27295e-138	0.269164	0.902	0.716	1.07331e-133	Luminal
mt-Co1	7.63096e-137	0.669511	0.997	0.999	1.55328e-132	Luminal
Mpzl3	1.03329e-136	0.26157	0.868	0.618	2.10326e-132	Luminal
Pet100	2.65638e-136	0.306138	0.984	0.945	5.40706e-132	Luminal
Eapp	4.7895e-136	0.278341	0.972	0.914	9.74903e-132	Luminal
Tpp1	6.69958e-136	0.283944	0.942	0.789	1.3637e-131	Luminal
Atf3	6.78543e-136	0.588056	0.934	0.742	1.38117e-131	Luminal
Hmg20b	6.793e-136	0.304566	0.983	0.944	1.38272e-131	Luminal
Serinc2	8.99093e-136	0.306501	0.993	0.981	1.8301e-131	Luminal
Mapk3	1.90637e-135	0.252503	0.925	0.781	3.88041e-131	Luminal
AI413582	1.91247e-135	0.254373	0.834	0.595	3.89283e-131	Luminal
Crybg1	2.28767e-135	0.296973	0.865	0.614	4.65655e-131	Luminal
Hilpda	2.75652e-135	0.330699	0.807	0.565	5.6109e-131	Luminal
Lrp1	2.44947e-133	0.291934	0.876	0.668	4.98591e-129	Luminal
Fam173a	3.43759e-133	0.284509	0.98	0.929	6.99721e-129	Luminal
Aga	6.62475e-132	0.339549	0.925	0.767	1.34847e-127	Luminal
Tmem234	8.68447e-132	0.272835	0.994	0.989	1.76772e-127	Luminal
Rnh1	1.3135e-131	0.349819	0.987	0.96	2.67362e-127	Luminal
Ehd4	3.435e-131	0.292184	0.952	0.831	6.99195e-127	Luminal
S100a13	9.20139e-131	0.371781	0.96	0.888	1.87294e-126	Luminal
Tbca	1.12041e-130	0.32538	0.999	0.999	2.2806e-126	Luminal
Blnk	1.4101e-130	0.294634	0.869	0.589	2.87025e-126	Luminal
Lpin2	1.82553e-130	0.291245	0.839	0.579	3.71586e-126	Luminal
Fnbp1l	4.52932e-130	0.335834	0.978	0.923	9.21943e-126	Luminal
Ehf	9.84574e-130	0.344584	0.92	0.694	2.0041e-125	Luminal
Cript	7.5851e-129	0.264841	0.982	0.963	1.54395e-124	Luminal
Smdt1	1.73335e-128	0.284586	0.993	0.996	3.52824e-124	Luminal
Taldo1	3.46168e-128	0.351265	0.996	0.995	7.04626e-124	Luminal
Rbm47	1.89709e-127	0.31705	0.91	0.717	3.86152e-123	Luminal
Gm43305	2.04736e-126	0.882971	0.599	0.332	4.16741e-122	Luminal
Arhgap5	5.97858e-126	0.3089	0.988	0.942	1.21694e-121	Luminal
Psenen	1.20801e-124	0.284335	0.984	0.969	2.4589e-120	Luminal
Ccser2	1.4714e-124	0.264931	0.911	0.746	2.99503e-120	Luminal
Sptbn1	2.94528e-124	0.346018	0.981	0.927	5.99512e-120	Luminal
Nbeal1	8.91517e-124	0.298102	0.979	0.919	1.81468e-119	Luminal
Mxi1	2.71684e-123	0.26462	0.876	0.672	5.53012e-119	Luminal
Arl6ip5	4.75469e-123	0.278554	0.96	0.858	9.67818e-119	Luminal
Abhd2	6.51723e-123	0.296139	0.861	0.613	1.32658e-118	Luminal
Sbds	1.59042e-122	0.27234	0.967	0.88	3.23731e-118	Luminal
Tmem106b	1.87362e-122	0.275048	0.897	0.704	3.81375e-118	Luminal
Ube2q1	2.28403e-122	0.255958	0.957	0.885	4.64914e-118	Luminal
Ube2r2	6.36789e-122	0.301378	0.998	0.994	1.29618e-117	Luminal
Tcp11l1	8.24405e-122	0.492942	0.953	0.892	1.67808e-117	Luminal
Ier5	1.55443e-121	0.365192	0.975	0.921	3.16405e-117	Luminal
Klf6	1.92408e-121	0.399105	0.978	0.923	3.91647e-117	Luminal
Ergic1	2.64675e-121	0.262721	0.97	0.891	5.38745e-117	Luminal
Tmem256	3.80272e-121	0.288597	0.993	0.985	7.74044e-117	Luminal
Bcl2l15	4.54837e-121	0.301901	0.634	0.338	9.25821e-117	Luminal
Tulp4	5.02848e-121	0.313692	0.979	0.936	1.02355e-116	Luminal
Fam177a	7.3232e-121	0.263701	0.76	0.506	1.49064e-116	Luminal
Ost4	7.78733e-121	0.313957	0.994	0.99	1.58511e-116	Luminal
Rgs10	9.63405e-121	0.274553	0.89	0.72	1.96101e-116	Luminal
Sys1	2.31924e-120	0.344407	0.979	0.947	4.72082e-116	Luminal
Prdx2	1.21009e-119	0.387814	0.999	1	2.46313e-115	Luminal
Gadd45a	1.54933e-119	0.350036	0.913	0.728	3.15366e-115	Luminal
Tnfrsf12a	1.07238e-118	0.399508	0.998	1	2.18282e-114	Luminal
Tmem245	4.18831e-118	0.338375	0.936	0.814	8.5253e-114	Luminal
Trir	7.47188e-118	0.252486	0.996	0.992	1.5209e-113	Luminal
Akap12	1.66515e-117	0.438206	0.859	0.595	3.38941e-113	Luminal
Med28	2.35022e-117	0.262518	0.961	0.9	4.78388e-113	Luminal
Cox17	1.05507e-116	0.325705	0.997	0.993	2.14759e-112	Luminal
mt-Co2	2.38294e-116	0.406192	0.998	0.997	4.85048e-112	Luminal
Cttnbp2nl	3.90201e-116	0.30096	0.906	0.728	7.94253e-112	Luminal
Degs1	2.78752e-115	0.275174	0.959	0.864	5.674e-111	Luminal
Fis1	2.80183e-115	0.253257	0.991	0.988	5.70312e-111	Luminal
Ralb	3.39689e-115	0.295332	0.921	0.791	6.91438e-111	Luminal
Supt4a	3.7878e-115	0.260727	0.981	0.956	7.71008e-111	Luminal
Ndufa7	5.8874e-115	0.278074	0.997	0.997	1.19838e-110	Luminal
1810058I24Rik	1.00163e-114	0.290308	0.988	0.973	2.03883e-110	Luminal
Pik3c2a	1.94046e-114	0.374114	0.967	0.869	3.9498e-110	Luminal
R3hdm4	4.1605e-114	0.259341	0.957	0.866	8.46869e-110	Luminal
Pdgfb	2.49539e-113	0.287854	0.81	0.576	5.07937e-109	Luminal
Vat1	2.71474e-113	0.255107	0.917	0.768	5.52585e-109	Luminal
Vps37b	5.96027e-113	0.290768	0.854	0.64	1.21321e-108	Luminal
Dbn1	1.72687e-112	0.270066	0.783	0.507	3.51504e-108	Luminal
Nrp1	1.80555e-112	0.316067	0.929	0.751	3.6752e-108	Luminal
Krt8	4.077e-112	0.9685	0.981	0.968	8.29874e-108	Luminal
Bmyc	5.48135e-112	0.291518	0.879	0.701	1.11573e-107	Luminal
mt-Nd4	7.02145e-112	0.452378	0.991	0.995	1.42922e-107	Luminal
Usp6nl	8.18791e-112	0.275711	0.83	0.599	1.66665e-107	Luminal
Jkamp	1.65991e-111	0.252401	0.946	0.847	3.37874e-107	Luminal
1110008P14Rik	2.27211e-111	0.280693	0.984	0.948	4.62487e-107	Luminal
Mapk13	4.22103e-111	0.299255	0.974	0.911	8.5919e-107	Luminal
Pebp1	6.30089e-110	0.283301	0.998	0.998	1.28255e-105	Luminal
Eps8l2	1.92743e-109	0.316531	0.94	0.818	3.92328e-105	Luminal
Tmbim6	1.14917e-108	0.266163	0.997	0.989	2.33914e-104	Luminal
AC149090.1	2.75108e-108	0.317947	0.975	0.894	5.59983e-104	Luminal
Dync1h1	3.43805e-107	0.28983	0.966	0.887	6.99816e-103	Luminal
Dnajb6	5.34084e-107	0.252277	0.999	0.999	1.08713e-102	Luminal
Stmn1	1.52808e-106	0.294524	0.978	0.912	3.11041e-102	Luminal
Mmp14	1.9754e-106	0.308215	0.994	0.984	4.02092e-102	Luminal
Arhgef18	2.79758e-106	0.256022	0.839	0.627	5.69447e-102	Luminal
Pin4	3.55104e-106	0.258605	0.985	0.961	7.22814e-102	Luminal
Bcap31	6.75871e-106	0.270946	0.994	0.991	1.37574e-101	Luminal
Frk	7.16027e-106	0.267379	0.814	0.554	1.45747e-101	Luminal
Ccni	1.60801e-104	0.254229	0.936	0.849	3.27311e-100	Luminal
Psme2	2.89036e-104	0.276049	0.976	0.936	5.88333e-100	Luminal
Atxn7l3b	2.96694e-104	0.267961	0.993	0.982	6.03921e-100	Luminal
Isoc1	9.25266e-104	0.421693	0.899	0.786	1.88338e-99	Luminal
Ugp2	2.65884e-103	0.271906	0.941	0.858	5.41207e-99	Luminal
Dnase2a	3.09729e-103	0.273329	0.979	0.928	6.30453e-99	Luminal
B230219D22Rik	5.98659e-103	0.253027	0.995	0.987	1.21857e-98	Luminal
Dynap	1.2496e-102	0.484078	0.827	0.648	2.54356e-98	Luminal
Zcrb1	1.428e-101	0.254107	0.995	0.99	2.90669e-97	Luminal
Stard10	1.60914e-101	0.281151	0.96	0.9	3.27541e-97	Luminal
Golga4	2.44714e-101	0.2741	0.939	0.822	4.98115e-97	Luminal
Il18	1.2616e-100	0.316202	0.794	0.568	2.56799e-96	Luminal
Wnt7a	2.09335e-100	0.252388	0.864	0.688	4.26101e-96	Luminal
Arhgef5	3.08177e-100	0.27465	0.972	0.909	6.27294e-96	Luminal
Slk	3.34323e-100	0.336712	0.954	0.861	6.80514e-96	Luminal
Tm9sf3	3.34491e-100	0.271828	0.995	0.98	6.80857e-96	Luminal
Otud7b	3.36992e-100	0.268536	0.9	0.75	6.85947e-96	Luminal
Cops9	3.64699e-100	0.252877	0.991	0.988	7.42344e-96	Luminal
Epha2	4.77797e-100	0.280212	0.905	0.76	9.72556e-96	Luminal
Colgalt1	7.54916e-100	0.259891	0.952	0.868	1.53663e-95	Luminal
Hopx	8.814e-100	0.409467	0.61	0.337	1.79409e-95	Luminal
Lad1	1.56875e-99	0.268121	0.972	0.936	3.19319e-95	Luminal
Lamp2	1.87504e-99	0.265173	0.994	0.974	3.81665e-95	Luminal
Csnk1e	2.07877e-99	0.251063	0.983	0.949	4.23133e-95	Luminal
mt-Cytb	2.35768e-99	0.390415	0.998	0.999	4.79906e-95	Luminal
Dynlrb1	1.82544e-98	0.257505	0.994	0.993	3.71568e-94	Luminal
Thbs1	3.77078e-98	0.462225	0.995	0.994	7.67543e-94	Luminal
mt-Nd1	9.70281e-98	0.444599	0.993	0.999	1.97501e-93	Luminal
Krt7	2.98846e-97	0.382719	1	1	6.083e-93	Luminal
Eif4g2	2.22563e-96	0.271781	0.997	0.997	4.53028e-92	Luminal
Itgav	9.11871e-96	0.292408	0.958	0.858	1.85611e-91	Luminal
Mdm2	1.23776e-94	0.359697	0.954	0.864	2.51946e-90	Luminal
Nfib	7.62592e-94	0.379159	0.99	0.984	1.55226e-89	Luminal
Ndfip1	1.59983e-93	0.27951	0.998	0.991	3.25645e-89	Luminal
Adamts1	2.26413e-93	0.301072	0.368	0.126	4.60863e-89	Luminal
Dstn	1.93824e-92	0.381822	1	1	3.94529e-88	Luminal
Selenow	1.15042e-91	0.329155	0.983	0.975	2.34167e-87	Luminal
Mmp7	3.67082e-91	0.452047	0.325	0.096	7.47195e-87	Luminal
mt-Nd3	6.18298e-91	0.464509	0.973	0.99	1.25854e-86	Luminal
Oxr1	5.90497e-89	0.310695	0.91	0.773	1.20196e-84	Luminal
Agrn	8.32782e-89	0.262771	0.943	0.848	1.69513e-84	Luminal
Ndufb6	4.24156e-87	0.258261	0.989	0.984	8.63369e-83	Luminal
Actn1	1.12104e-86	0.369519	0.998	0.998	2.28187e-82	Luminal
Rap1b	1.53662e-86	0.253623	0.991	0.973	3.1278e-82	Luminal
Gsk3b	1.89331e-84	0.263318	0.993	0.98	3.85383e-80	Luminal
Ccng1	8.42218e-84	0.272612	0.986	0.962	1.71434e-79	Luminal
Metap2	8.77707e-84	0.266865	0.999	0.998	1.78657e-79	Luminal
2200002D01Rik	4.87754e-83	0.251639	0.998	0.999	9.92823e-79	Luminal
Nfkbia	7.35167e-83	0.389154	0.983	0.944	1.49643e-78	Luminal
Cst6	9.72072e-83	0.310422	0.602	0.37	1.97865e-78	Luminal
Rb1cc1	4.6058e-82	0.323277	0.959	0.902	9.3751e-78	Luminal
mt-Co3	5.34666e-82	0.380855	0.999	1	1.08831e-77	Luminal
Itga2	1.95078e-81	0.339342	0.774	0.543	3.97081e-77	Luminal
S100a16	9.54613e-80	0.279967	0.999	1	1.94312e-75	Luminal
Actn4	1.85493e-79	0.29311	0.999	0.998	3.77571e-75	Luminal
Dhrs3	2.66113e-78	0.411997	0.835	0.71	5.41672e-74	Luminal
Mid1ip1	3.607e-78	0.260305	0.887	0.762	7.34205e-74	Luminal
Map4k4	4.09809e-78	0.259143	0.969	0.92	8.34166e-74	Luminal
Marcksl1	8.49302e-78	0.259923	0.981	0.953	1.72875e-73	Luminal
Cxcl2	9.46264e-77	0.709514	0.373	0.153	1.92612e-72	Luminal
Atp1a1	1.19407e-76	0.354481	0.982	0.968	2.43054e-72	Luminal
Bhlhe40	2.34111e-76	0.277035	0.968	0.916	4.76532e-72	Luminal
Hes1	2.81906e-75	0.406714	0.998	0.992	5.73819e-71	Luminal
Tmprss11e	4.82784e-75	0.258341	0.765	0.537	9.82707e-71	Luminal
Sec11c	5.82959e-75	0.297056	0.898	0.802	1.18661e-70	Luminal
Rassf9	1.39429e-74	0.282324	0.733	0.505	2.83808e-70	Luminal
Eci1	2.16281e-73	0.252492	0.916	0.809	4.40241e-69	Luminal
Cxcl5	4.63473e-70	0.988809	0.276	0.088	9.43399e-66	Luminal
Rbms1	6.1686e-70	0.252886	0.994	0.99	1.25562e-65	Luminal
Msln	1.24806e-63	0.286117	0.999	0.999	2.54042e-59	Luminal
mt-Atp6	2.63227e-63	0.302474	0.999	1	5.35799e-59	Luminal
Nr2f2	4.28733e-62	0.308584	0.96	0.914	8.72685e-58	Luminal
mt-Nd2	3.05133e-61	0.367501	0.986	0.996	6.21097e-57	Luminal
H60c	1.20774e-59	0.25979	0.882	0.766	2.45835e-55	Luminal
Plau	5.50488e-59	0.299848	0.84	0.687	1.12052e-54	Luminal
Gsta4	3.06024e-58	0.491851	0.969	0.917	6.22913e-54	Luminal
F3	5.09339e-55	0.304682	0.92	0.788	1.03676e-50	Luminal
Tuba1a	1.12474e-48	0.273616	0.964	0.906	2.28941e-44	Luminal
Adss	1.40474e-46	0.301049	0.979	0.956	2.85934e-42	Luminal
Sema3c	5.351e-45	0.285562	0.987	0.943	1.0892e-40	Luminal
Rin2	7.37416e-39	0.263262	0.873	0.769	1.50101e-34	Luminal
Calcb	1.63292e-38	0.376271	0.88	0.811	3.32381e-34	Luminal
mt-Nd4l	2.98977e-38	0.290244	0.923	0.971	6.08568e-34	Luminal
Meis2	4.63664e-38	0.310032	0.993	0.984	9.43787e-34	Luminal
Igfbp3	5.77481e-38	0.317265	0.91	0.852	1.17546e-33	Luminal
Ly6d	1.68374e-34	0.701727	0.632	0.491	3.42725e-30	Luminal
Lce1h	6.84354e-33	0.374163	0.309	0.175	1.393e-28	Luminal
Zfp36l1	2.73531e-31	0.286839	0.985	0.98	5.56773e-27	Luminal
Phgr1	9.77407e-30	0.278337	0.438	0.289	1.98951e-25	Luminal
Krt15	2.24429e-27	1.28145	0.703	0.625	4.56825e-23	Luminal
Krt6a	1.00695e-24	0.331244	0.98	0.959	2.04965e-20	Luminal
Krt5	0	1.81059	0.997	0.834	0	Basal
Tnc	0	1.63739	0.917	0.415	0	Basal
Lamc2	0	1.57392	0.998	0.993	0	Basal
Col17a1	0	1.55791	0.989	0.537	0	Basal
Col18a1	0	1.32815	0.989	0.89	0	Basal
Sfn	0	1.32015	0.999	0.998	0	Basal
Krt14	0	1.21001	1	1	0	Basal
Dst	0	1.16455	0.993	0.956	0	Basal
Htra1	0	1.09799	0.997	0.957	0	Basal
Ldha	0	1.05928	0.997	0.991	0	Basal
Nxn	0	1.02172	0.996	0.936	0	Basal
Itgb4	0	0.949703	0.997	0.971	0	Basal
Cotl1	0	0.92882	0.954	0.637	0	Basal
Itga6	0	0.822828	0.995	0.952	0	Basal
Rpsa	0	0.803589	1	0.999	0	Basal
Jag1	0	0.800527	0.933	0.614	0	Basal
Serpinb5	0	0.792174	0.996	0.961	0	Basal
Lmo1	0	0.7853	0.935	0.491	0	Basal
Kif13a	0	0.76038	0.94	0.746	0	Basal
Txndc17	0	0.751291	0.999	0.998	0	Basal
Rpl12	0	0.740393	1	1	0	Basal
Mif	0	0.738214	1	0.999	0	Basal
Lamb3	0	0.717848	0.962	0.86	0	Basal
Gja1	0	0.708431	0.914	0.532	0	Basal
Snai2	0	0.698797	0.814	0.275	0	Basal
Eef1g	0	0.680087	0.999	0.997	0	Basal
Eef1b2	0	0.677868	1	1	0	Basal
Rps20	0	0.663862	1	1	0	Basal
Rps8	0	0.660114	1	1	0	Basal
Rack1	0	0.655673	1	1	0	Basal
Rpl13	0	0.639847	1	1	0	Basal
Rps6	0	0.639739	0.999	0.999	0	Basal
Rps18	0	0.639354	1	1	0	Basal
Rpl8	0	0.632882	1	1	0	Basal
Rpl3	0	0.619108	1	0.999	0	Basal
Galnt18	0	0.602766	0.698	0.207	0	Basal
Rpl10a	0	0.595052	1	1	0	Basal
Rps16	0	0.594653	1	1	0	Basal
Rps4x	0	0.589426	1	0.999	0	Basal
Rps27	0	0.585317	1	0.999	0	Basal
Rps12	0	0.583562	1	1	0	Basal
Rps2	0	0.580054	1	1	0	Basal
Rpl27a	0	0.570132	1	1	0	Basal
Rpl18	0	0.566518	0.999	1	0	Basal
Rpl36a	0	0.565062	0.998	0.999	0	Basal
Rps3	0	0.564864	0.999	1	0	Basal
Rpl35	0	0.559718	0.999	0.999	0	Basal
Rps15a	0	0.556529	1	1	0	Basal
Rpl21	0	0.546649	0.999	1	0	Basal
Rps5	0	0.546195	0.999	1	0	Basal
Rpl5	0	0.543536	0.999	1	0	Basal
Rps7	0	0.54046	0.999	1	0	Basal
Rplp1	0	0.535035	1	1	0	Basal
Rpl6	0	0.534139	1	1	0	Basal
Rpl13a	0	0.529392	1	1	0	Basal
Rps10	0	0.529057	1	1	0	Basal
Rps23	0	0.525924	1	0.999	0	Basal
Trp63	0	0.515011	0.756	0.189	0	Basal
Rplp2	0	0.513	1	1	0	Basal
Rpl7a	0	0.494429	0.999	0.999	0	Basal
Rps13	0	0.494199	1	1	0	Basal
Rps3a1	0	0.48898	1	1	0	Basal
Rpl9	0	0.486251	1	1	0	Basal
Rpl11	0	0.481493	1	1	0	Basal
Mir205hg	0	0.478864	0.691	0.232	0	Basal
Rps25	0	0.473648	1	1	0	Basal
Rpl15	0	0.470918	1	1	0	Basal
Rpl18a	0	0.456664	1	1	0	Basal
Cbr2	0	0.418849	0.786	0.288	0	Basal
Vwa1	0	0.359255	0.586	0.112	0	Basal
Rpl10	3.12621e-305	0.477341	0.998	0.998	6.3634e-301	Basal
Rpl37a	9.16239e-303	0.453713	1	1	1.865e-298	Basal
Vsnl1	2.1023e-300	0.345965	0.594	0.143	4.27924e-296	Basal
Rps26	3.28274e-300	0.540131	1	1	6.68201e-296	Basal
Gm24474	3.32431e-300	0.498925	0.77	0.385	6.76663e-296	Basal
Tpm2	1.25298e-299	0.920342	0.999	0.995	2.55044e-295	Basal
Rps9	2.65512e-295	0.519506	1	1	5.4045e-291	Basal
Skint3	3.09521e-294	0.714488	0.7	0.221	6.30031e-290	Basal
Nme2	4.04188e-291	0.571953	1	0.999	8.22724e-287	Basal
Rpl4	5.85986e-290	0.476969	0.999	0.998	1.19277e-285	Basal
Gapdh	1.00177e-288	0.633525	1	0.999	2.03911e-284	Basal
Rps29	1.73778e-287	0.445192	1	1	3.53724e-283	Basal
Rpl17	3.32383e-287	0.415111	1	1	6.76566e-283	Basal
Rpl29	4.47829e-286	0.407127	1	1	9.11556e-282	Basal
Rps17	2.00813e-285	0.429018	0.999	1	4.08755e-281	Basal
Rpl35a	5.7576e-284	0.453972	1	1	1.17196e-279	Basal
Fam162a	1.46269e-281	0.882156	0.984	0.965	2.97731e-277	Basal
Tns4	1.8067e-279	0.565755	0.91	0.669	3.67754e-275	Basal
Rpl39	2.62102e-279	0.470404	1	1	5.33508e-275	Basal
Rps24	8.44882e-278	0.503444	1	1	1.71976e-273	Basal
Rps27a	1.97021e-275	0.463536	1	1	4.01037e-271	Basal
Rpl26	5.49327e-273	0.389898	1	1	1.11816e-268	Basal
Sfr1	4.93372e-272	0.480882	0.997	0.996	1.00426e-267	Basal
Sorcs2	1.29221e-271	0.552107	0.836	0.505	2.63029e-267	Basal
Rpl34	1.53063e-271	0.39618	1	1	3.11559e-267	Basal
Nrg1	8.12032e-271	1.12963	0.863	0.565	1.65289e-266	Basal
Rpl31	6.99984e-270	0.439398	0.999	0.999	1.42482e-265	Basal
Rplp0	1.00695e-267	0.497752	1	1	2.04965e-263	Basal
Npm1	3.37169e-267	0.572064	1	1	6.86307e-263	Basal
Rpl37	3.25931e-262	0.411392	1	1	6.63433e-258	Basal
Rpl14	1.56898e-259	0.426311	1	0.999	3.19366e-255	Basal
Rpl28	2.32637e-254	0.415663	1	1	4.73532e-250	Basal
Rpl7	2.42075e-254	0.400045	0.999	0.999	4.92744e-250	Basal
Fbln2	3.49923e-253	0.546601	0.629	0.225	7.12268e-249	Basal
Rpl36	2.3904e-252	0.393758	1	1	4.86566e-248	Basal
Rpl22	5.46991e-252	0.385949	1	1	1.1134e-247	Basal
Pgam1	2.39839e-250	0.615133	0.993	0.988	4.88193e-246	Basal
Rpl32	6.05385e-250	0.405477	1	1	1.23226e-245	Basal
Rpl30	6.20731e-250	0.410578	1	1	1.2635e-245	Basal
Prss23	3.56512e-249	0.687447	0.942	0.842	7.25681e-245	Basal
Pard6g	2.49309e-248	0.577045	0.973	0.923	5.07468e-244	Basal
Ext1	2.4934e-244	0.780764	0.971	0.909	5.07531e-240	Basal
Mt2	8.73157e-244	0.957789	0.895	0.592	1.77731e-239	Basal
Rps15	9.32113e-240	0.410709	1	1	1.89732e-235	Basal
Rpl24	1.82728e-237	0.336648	1	1	3.71942e-233	Basal
Rflnb	8.47254e-235	0.728924	0.903	0.734	1.72459e-230	Basal
Nuak1	1.13731e-228	0.619394	0.897	0.7	2.31499e-224	Basal
Serpinb2	2.54954e-227	0.677595	0.716	0.345	5.18959e-223	Basal
Rps14	1.40619e-226	0.363658	1	1	2.86231e-222	Basal
Rpl23	1.8772e-226	0.356909	1	1	3.82105e-222	Basal
Hspe1	9.74724e-226	0.486215	0.996	0.997	1.98405e-221	Basal
Golim4	9.31818e-224	0.635959	0.976	0.915	1.89671e-219	Basal
Rpl27	9.96115e-218	0.301462	1	1	2.02759e-213	Basal
Rps11	4.49888e-216	0.342989	1	1	9.15748e-212	Basal
Lgals1	3.35446e-215	1.34415	0.838	0.584	6.828e-211	Basal
Palld	4.92315e-213	0.716219	0.954	0.885	1.00211e-208	Basal
Nav2	8.6947e-213	0.47495	0.85	0.609	1.76981e-208	Basal
Rps19	4.59763e-212	0.417851	1	1	9.35848e-208	Basal
Krt17	5.26633e-211	1.04998	0.999	0.994	1.07196e-206	Basal
Col7a1	5.8256e-211	0.488507	0.797	0.545	1.1858e-206	Basal
Rbms3	7.41364e-210	0.827265	0.983	0.936	1.50905e-205	Basal
Gsr	3.56776e-207	0.476826	0.995	0.972	7.26218e-203	Basal
Rps21	2.20279e-205	0.326349	1	1	4.48378e-201	Basal
Dapk2	1.77829e-202	0.35553	0.719	0.417	3.61971e-198	Basal
Snhg8	1.00978e-201	0.422025	0.94	0.799	2.05542e-197	Basal
Fscn1	1.84288e-200	0.507044	0.968	0.897	3.75119e-196	Basal
Rpl23a	2.33372e-199	0.393052	0.999	0.999	4.75028e-195	Basal
Cdh3	1.24205e-196	0.371101	0.883	0.692	2.5282e-192	Basal
Lama3	8.75186e-191	0.713835	0.985	0.964	1.78144e-186	Basal
Rps28	1.09047e-184	0.298385	1	1	2.21965e-180	Basal
Pgk1	5.69537e-184	0.638433	0.996	0.992	1.15929e-179	Basal
Adam12	2.47478e-182	0.696455	0.859	0.673	5.03741e-178	Basal
Cav1	1.34221e-181	0.398765	0.859	0.624	2.73207e-177	Basal
Rgs12	2.45665e-181	0.432477	0.948	0.892	5.00052e-177	Basal
Mt1	4.58582e-181	0.858224	0.999	0.974	9.33443e-177	Basal
Pde4d	1.02177e-178	0.666285	0.861	0.662	2.0798e-174	Basal
Taf1d	1.0837e-176	0.4396	0.923	0.776	2.20587e-172	Basal
Lgals7	8.60028e-176	1.7637	0.642	0.345	1.75059e-171	Basal
App	3.35687e-175	0.622969	1	0.999	6.83291e-171	Basal
Eef1d	2.55762e-173	0.357365	0.995	0.992	5.20603e-169	Basal
Cdh13	1.51386e-171	0.549291	0.704	0.388	3.08146e-167	Basal
Krtcap2	2.35984e-171	0.41667	0.994	0.99	4.80346e-167	Basal
Rpl36al	3.16003e-166	0.353409	0.999	0.999	6.43225e-162	Basal
Cers6	1.54175e-165	0.415474	0.79	0.581	3.13823e-161	Basal
Fau	6.20027e-163	0.286436	1	1	1.26206e-158	Basal
Adamts6	1.02997e-161	0.570008	0.551	0.243	2.09651e-157	Basal
Cpne8	2.56044e-158	0.485511	0.979	0.95	5.21177e-154	Basal
Eif3i	1.18722e-153	0.335535	0.988	0.98	2.41658e-149	Basal
Rpl41	8.11913e-153	0.298878	1	1	1.65265e-148	Basal
Rpl22l1	1.47369e-150	0.439128	0.999	0.999	2.99969e-146	Basal
Spcs3	1.11966e-149	0.339738	0.908	0.804	2.27907e-145	Basal
Mical2	1.31611e-148	0.542245	0.714	0.485	2.67894e-144	Basal
Kcnn4	1.08071e-147	0.370189	0.861	0.67	2.19978e-143	Basal
Fkbp9	3.25751e-146	0.28572	0.816	0.671	6.63067e-142	Basal
Ivns1abp	3.89235e-146	0.331534	0.794	0.616	7.92288e-142	Basal
Nfat5	1.09145e-145	0.531121	0.9	0.8	2.22165e-141	Basal
Sox6	3.85087e-144	0.480913	0.751	0.476	7.83845e-140	Basal
Ppa1	7.47732e-143	0.413345	0.959	0.934	1.52201e-138	Basal
Srm	3.30416e-142	0.32279	0.743	0.524	6.72561e-138	Basal
Slc25a5	1.08758e-141	0.475403	0.981	0.974	2.21377e-137	Basal
Sncg	1.17141e-141	1.12716	0.747	0.534	2.3844e-137	Basal
Tpi1	3.09303e-140	0.500819	0.987	0.984	6.29586e-136	Basal
Tubb6	3.24935e-140	0.431682	0.868	0.723	6.61404e-136	Basal
Acsl3	8.78114e-140	0.37584	0.906	0.8	1.7874e-135	Basal
Pde7a	1.80355e-138	0.529399	0.916	0.812	3.67113e-134	Basal
Btbd11	2.8131e-137	0.332463	0.649	0.386	5.72606e-133	Basal
Atxn1	4.87172e-137	0.643312	0.944	0.865	9.91639e-133	Basal
Nrxn1	6.71764e-137	0.252439	0.393	0.12	1.36738e-132	Basal
Tanc2	7.41841e-137	0.48112	0.85	0.7	1.51002e-132	Basal
Immp2l	1.85713e-136	0.523695	0.842	0.676	3.78018e-132	Basal
Kcnq1ot1	6.45513e-135	0.47584	0.709	0.438	1.31394e-130	Basal
Npm3	1.23295e-133	0.332071	0.934	0.869	2.50967e-129	Basal
Ppia	2.87218e-133	0.280231	1	1	5.84633e-129	Basal
Diaph2	8.3463e-133	0.531577	0.92	0.843	1.69889e-128	Basal
Maml2	1.7132e-132	0.657306	0.909	0.807	3.48723e-128	Basal
Ppfibp1	1.64052e-131	0.404009	0.931	0.887	3.33928e-127	Basal
Tspan9	5.78416e-131	0.342695	0.902	0.819	1.17737e-126	Basal
Klra4	4.66048e-130	0.346636	0.952	0.773	9.4864e-126	Basal
Pcdh7	1.33731e-129	0.648209	0.797	0.606	2.7221e-125	Basal
Hmga2	2.05079e-129	0.845455	0.896	0.765	4.17439e-125	Basal
Eif5a	3.64033e-129	0.426723	0.998	0.996	7.40988e-125	Basal
Ran	4.11394e-128	0.381948	0.998	0.996	8.37392e-124	Basal
Kdelr2	3.08723e-126	0.321477	0.958	0.919	6.28406e-122	Basal
Cpe	7.29403e-125	0.456158	0.985	0.968	1.4847e-120	Basal
Gas5	1.37287e-123	0.436628	0.999	0.996	2.79447e-119	Basal
Nme1	2.13509e-123	0.366044	0.996	0.992	4.34597e-119	Basal
Phgdh	3.5589e-123	0.503525	0.925	0.839	7.24414e-119	Basal
Enah	5.6631e-123	0.618383	0.988	0.986	1.15272e-118	Basal
Fam49b	9.08478e-122	0.307624	0.962	0.914	1.84921e-117	Basal
Tpm1	9.32186e-122	0.416665	1	1	1.89746e-117	Basal
Nradd	3.3477e-121	0.392673	0.829	0.649	6.81425e-117	Basal
Snhg1	3.9465e-121	0.443247	0.959	0.892	8.03309e-117	Basal
Hspd1	4.67234e-121	0.384518	0.996	0.986	9.51055e-117	Basal
Erc1	5.08037e-121	0.456512	0.936	0.91	1.03411e-116	Basal
Fat1	2.77084e-120	0.395226	0.985	0.971	5.64005e-116	Basal
Gm33906	2.26267e-118	0.33949	0.481	0.218	4.60567e-114	Basal
Impdh2	4.36902e-117	0.30193	0.857	0.73	8.89314e-113	Basal
Gjb3	5.66367e-117	0.271574	0.808	0.653	1.15284e-112	Basal
Ercc1	6.09058e-117	0.311548	0.879	0.826	1.23974e-112	Basal
Eef1a1	4.60619e-115	0.253661	1	1	9.3759e-111	Basal
Snd1	1.03576e-114	0.346795	0.882	0.807	2.10828e-110	Basal
Cct5	1.16164e-114	0.289558	0.993	0.991	2.36452e-110	Basal
Asns	6.55563e-114	0.450003	0.832	0.717	1.3344e-109	Basal
Eno1	1.20517e-113	0.36372	0.981	0.97	2.45313e-109	Basal
Apobec1	1.99593e-113	0.284887	0.806	0.64	4.06272e-109	Basal
Psat1	3.37991e-113	0.468772	0.667	0.431	6.8798e-109	Basal
Flrt2	1.19026e-112	0.403641	0.664	0.456	2.42277e-108	Basal
Eif3e	1.82245e-112	0.299721	0.99	0.991	3.70959e-108	Basal
Itm2b	1.50938e-111	0.340144	1	0.999	3.07233e-107	Basal
Naa10	1.00893e-110	0.253226	0.845	0.737	2.05369e-106	Basal
Gm29904	6.15515e-110	0.387347	0.588	0.327	1.25288e-105	Basal
Wls	7.46231e-110	0.36959	0.997	0.993	1.51895e-105	Basal
Vav3	4.08048e-109	0.346983	0.669	0.459	8.30581e-105	Basal
Dsg3	9.4091e-109	0.452381	0.938	0.826	1.91522e-104	Basal
Apbb2	1.3501e-108	0.499621	0.99	0.985	2.74813e-104	Basal
Pdia6	5.19379e-108	0.356001	0.986	0.974	1.0572e-103	Basal
Acta2	1.8916e-107	1.62631	0.822	0.728	3.85035e-103	Basal
Sppl3	8.06275e-107	0.341178	0.926	0.893	1.64117e-102	Basal
Snrpf	1.64543e-106	0.348024	0.995	0.995	3.34927e-102	Basal
Bzw2	3.54222e-106	0.327583	0.899	0.82	7.21018e-102	Basal
Rbbp8	4.99998e-106	0.291268	0.807	0.652	1.01775e-101	Basal
Ptprg	9.57457e-106	0.366363	0.86	0.755	1.9489e-101	Basal
Ncam1	6.4502e-105	0.264313	0.526	0.282	1.31294e-100	Basal
Aldoa	2.50623e-103	0.386632	0.998	0.997	5.10142e-99	Basal
Fgfr2	1.23665e-102	0.335874	0.938	0.884	2.5172e-98	Basal
Gm2000	1.58364e-102	0.271257	0.965	0.929	3.2235e-98	Basal
Pkm	7.18902e-102	0.336219	0.999	0.998	1.46333e-97	Basal
Ass1	1.25793e-101	0.344855	0.848	0.74	2.56051e-97	Basal
Ctnnd2	5.69327e-101	0.298229	0.322	0.103	1.15887e-96	Basal
Ppib	1.02164e-100	0.269993	0.999	0.996	2.07955e-96	Basal
Ifitm2	1.79143e-100	0.347695	0.99	0.98	3.64645e-96	Basal
Aig1	1.59142e-99	0.377733	0.955	0.934	3.23933e-95	Basal
Prmt1	2.81042e-97	0.295751	0.98	0.974	5.72062e-93	Basal
Hnrnpa0	3.1162e-97	0.28211	0.996	0.993	6.34303e-93	Basal
Ggct	4.38042e-97	0.388058	0.874	0.799	8.91635e-93	Basal
Sh3pxd2a	4.85808e-97	0.329612	0.907	0.825	9.88862e-93	Basal
Tcf12	8.26869e-97	0.410831	0.963	0.941	1.68309e-92	Basal
Fxyd3	1.29602e-96	0.29095	0.995	0.989	2.63805e-92	Basal
Serpine2	2.28603e-96	0.336568	0.923	0.804	4.65322e-92	Basal
Nop53	1.78177e-94	0.282235	0.915	0.865	3.62679e-90	Basal
Mrpl52	1.95894e-94	0.25224	0.997	0.997	3.98743e-90	Basal
Ebpl	6.64674e-94	0.29572	0.914	0.858	1.35294e-89	Basal
Kalrn	2.74389e-93	0.390841	0.711	0.533	5.5852e-89	Basal
Reep5	3.74534e-93	0.260439	0.997	0.995	7.62364e-89	Basal
Emp3	1.24255e-92	0.253628	0.492	0.267	2.52921e-88	Basal
Use1	2.88937e-92	0.305025	0.973	0.974	5.88132e-88	Basal
Nop56	9.46134e-92	0.355154	0.925	0.876	1.92586e-87	Basal
Arl15	1.6352e-91	0.300445	0.758	0.589	3.32844e-87	Basal
Fbl	1.18856e-90	0.275918	0.915	0.867	2.41932e-86	Basal
Rabgap1l	6.06749e-90	0.327418	0.771	0.644	1.23504e-85	Basal
Serbp1	7.85067e-89	0.25671	1	0.999	1.598e-84	Basal
Cdv3	1.20982e-88	0.335046	0.998	0.995	2.46259e-84	Basal
Cavin1	4.10929e-88	0.25694	0.945	0.921	8.36446e-84	Basal
Crip2	4.74456e-88	0.308012	0.944	0.839	9.65755e-84	Basal
Slc38a2	3.02527e-87	0.369999	0.994	0.982	6.15793e-83	Basal
Dnajc1	3.21839e-87	0.289027	0.946	0.909	6.55104e-83	Basal
Wdr61	4.83345e-87	0.261757	0.978	0.968	9.8385e-83	Basal
P4hb	6.93191e-87	0.287107	0.979	0.979	1.41099e-82	Basal
Ak1	1.78165e-86	0.256068	0.833	0.732	3.62655e-82	Basal
Sh3d19	4.35573e-86	0.466927	0.988	0.984	8.86609e-82	Basal
Abl2	7.90787e-86	0.325745	0.851	0.763	1.60965e-81	Basal
Frmd4b	2.39157e-85	0.441793	0.783	0.707	4.86804e-81	Basal
Eef2	2.62771e-85	0.266522	1	0.998	5.3487e-81	Basal
Lima1	6.20835e-85	0.317892	0.983	0.972	1.26371e-80	Basal
2410006H16Rik	6.30724e-85	0.407641	0.985	0.97	1.28384e-80	Basal
Zswim6	1.26092e-84	0.309683	0.854	0.763	2.56661e-80	Basal
Dsp	3.16862e-84	0.365565	0.996	0.994	6.44972e-80	Basal
Ncl	4.32443e-84	0.399577	0.999	0.998	8.80238e-80	Basal
Hacd2	4.68174e-84	0.277449	0.95	0.917	9.52968e-80	Basal
Snhg12	5.49894e-84	0.256373	0.742	0.581	1.11931e-79	Basal
Mecom	2.28705e-83	0.426276	0.928	0.869	4.65529e-79	Basal
Gm4610	1.19141e-82	0.260992	0.855	0.746	2.42511e-78	Basal
Zfp52	1.05435e-81	0.25506	0.815	0.71	2.14613e-77	Basal
Adgrl3	1.15481e-81	0.322643	0.401	0.192	2.35063e-77	Basal
Rad51b	2.47711e-81	0.395811	0.63	0.42	5.04215e-77	Basal
Fhod3	1.85017e-80	0.280453	0.567	0.368	3.76601e-76	Basal
Dpyd	5.57337e-80	0.370947	0.608	0.425	1.13446e-75	Basal
Rbm25	7.97504e-80	0.261439	0.996	0.992	1.62332e-75	Basal
Lmna	8.76556e-80	0.293517	0.995	0.994	1.78423e-75	Basal
Gnl3	2.96526e-79	0.290556	0.873	0.816	6.03579e-75	Basal
Hsp90b1	4.37382e-79	0.351867	0.998	0.995	8.90292e-75	Basal
Hnrnpa1	4.66707e-79	0.320948	0.977	0.968	9.49982e-75	Basal
Nap1l1	5.20531e-79	0.261062	0.995	0.994	1.05954e-74	Basal
Samd12	7.43934e-79	0.487953	0.965	0.952	1.51428e-74	Basal
Nop58	1.9508e-78	0.333497	0.949	0.92	3.97086e-74	Basal
Defb1	6.58432e-78	0.290222	0.307	0.116	1.34024e-73	Basal
Nr6a1	7.41455e-78	0.316562	0.814	0.707	1.50923e-73	Basal
Pdlim5	1.99331e-76	0.37515	0.979	0.974	4.05737e-72	Basal
Fgfbp1	2.5846e-76	0.698914	0.862	0.834	5.26096e-72	Basal
Dennd2c	4.9524e-76	0.310558	0.753	0.609	1.00806e-71	Basal
Fhl1	2.09342e-75	0.383037	0.336	0.144	4.26115e-71	Basal
Irf6	2.68876e-75	0.368949	0.945	0.925	5.47297e-71	Basal
Ifitm3	2.77122e-75	0.430584	0.998	0.994	5.64083e-71	Basal
Stra6	6.35022e-75	0.27714	0.914	0.789	1.29259e-70	Basal
Ctsl	1.03742e-74	0.494442	1	1	2.11166e-70	Basal
Zcchc7	4.35233e-73	0.308977	0.93	0.9	8.85916e-69	Basal
Gpi1	8.27333e-73	0.276545	0.969	0.962	1.68404e-68	Basal
Mbd5	9.29141e-72	0.373375	0.825	0.76	1.89127e-67	Basal
Sema5a	1.67611e-71	0.412558	0.594	0.422	3.41172e-67	Basal
Ctsc	5.57935e-71	0.413985	0.705	0.573	1.13568e-66	Basal
Vcl	5.79914e-71	0.35517	0.983	0.98	1.18041e-66	Basal
Tuba1b	1.72968e-70	0.271728	0.933	0.895	3.52077e-66	Basal
Amotl1	1.73797e-70	0.277287	0.982	0.976	3.53763e-66	Basal
Ranbp1	2.76495e-70	0.279511	0.995	0.99	5.62805e-66	Basal
Mgat5	3.77785e-70	0.376217	0.892	0.857	7.68982e-66	Basal
2610035D17Rik	1.07418e-69	0.553273	0.926	0.897	2.18648e-65	Basal
H2afj	5.52358e-69	0.285822	0.995	0.992	1.12432e-64	Basal
Nktr	8.01678e-68	0.274557	0.937	0.919	1.63182e-63	Basal
Slc7a1	8.9373e-68	0.287834	0.769	0.658	1.81919e-63	Basal
Epgn	9.29439e-67	0.277016	0.413	0.225	1.89187e-62	Basal
Igfbp2	1.34265e-66	0.457476	0.216	0.066	2.73297e-62	Basal
Myl9	4.45812e-66	0.299821	0.244	0.087	9.0745e-62	Basal
Large1	8.64875e-66	0.34074	0.92	0.878	1.76045e-61	Basal
Psph	9.11982e-66	0.381834	0.786	0.697	1.85634e-61	Basal
Anp32b	9.41155e-66	0.289449	0.993	0.989	1.91572e-61	Basal
Cpa6	2.13961e-65	0.633581	0.7	0.55	4.35517e-61	Basal
Ltbp1	2.36964e-65	0.401217	0.897	0.829	4.82341e-61	Basal
Fam172a	2.55739e-64	0.286994	0.847	0.785	5.20558e-60	Basal
1110038B12Rik	3.29318e-64	0.264194	0.984	0.974	6.70327e-60	Basal
Arhgap32	3.31152e-64	0.278058	0.762	0.678	6.74059e-60	Basal
Fus	9.69456e-64	0.256394	0.944	0.919	1.97333e-59	Basal
Adk	5.13791e-63	0.255055	0.919	0.884	1.04582e-58	Basal
Pdlim1	8.24262e-63	0.26489	0.996	0.991	1.67779e-58	Basal
Calr	7.70166e-62	0.298006	0.999	1	1.56767e-57	Basal
Zfas1	1.26459e-61	0.317881	0.958	0.926	2.57408e-57	Basal
Maged1	1.70961e-61	0.262814	0.914	0.908	3.4799e-57	Basal
Gria3	8.51883e-61	0.262719	0.348	0.174	1.73401e-56	Basal
Fbxl17	9.60418e-60	0.277964	0.841	0.78	1.95493e-55	Basal
Abracl	1.10347e-59	0.347109	0.993	0.994	2.24611e-55	Basal
Robo1	2.41563e-59	0.283701	0.784	0.679	4.91702e-55	Basal
Tbc1d5	5.88442e-59	0.274064	0.8	0.718	1.19777e-54	Basal
Gphn	2.19047e-57	0.275961	0.751	0.642	4.4587e-53	Basal
Hnrnpa2b1	6.64916e-57	0.277206	0.996	0.995	1.35344e-52	Basal
Fermt1	4.31789e-56	0.255081	0.941	0.885	8.78907e-52	Basal
Sprr2a3	2.44199e-54	0.597118	0.726	0.607	4.97067e-50	Basal
Sparc	5.04682e-53	0.331157	0.309	0.154	1.02728e-48	Basal
2610307P16Rik	5.46787e-53	0.304234	0.763	0.638	1.11299e-48	Basal
Inhba	7.20851e-53	0.277494	0.966	0.905	1.46729e-48	Basal
S100a3	1.88051e-51	0.2551	0.766	0.691	3.82779e-47	Basal
Mid1	2.75743e-51	0.338679	0.527	0.371	5.61275e-47	Basal
Actg1	3.6468e-51	0.301887	1	1	7.42307e-47	Basal
Sars	1.76639e-49	0.253087	0.99	0.986	3.59549e-45	Basal
Fzd6	4.26057e-49	0.255929	0.828	0.77	8.67239e-45	Basal
Mthfd2	1.16957e-48	0.291491	0.645	0.523	2.38067e-44	Basal
Ociad2	1.38958e-48	0.309781	0.974	0.96	2.82849e-44	Basal
Cavin3	6.15286e-47	0.507137	0.897	0.895	1.25241e-42	Basal
Efna5	7.54501e-47	0.285665	0.877	0.851	1.53579e-42	Basal
Mast4	2.48156e-46	0.324503	0.965	0.953	5.05122e-42	Basal
Itga3	3.10158e-46	0.27336	0.967	0.967	6.31326e-42	Basal
Ddx21	9.91575e-45	0.256216	0.957	0.951	2.01835e-40	Basal
Esyt2	1.88451e-44	0.293635	0.912	0.9	3.83592e-40	Basal
Plec	2.41515e-44	0.291096	0.981	0.972	4.91603e-40	Basal
Mob3b	7.66444e-44	0.25737	0.711	0.62	1.5601e-39	Basal
Cald1	1.49091e-43	0.367646	0.997	0.997	3.03475e-39	Basal
Sh3kbp1	2.28652e-42	0.282316	0.929	0.925	4.65421e-38	Basal
Ccnd1	2.64178e-42	0.297602	0.986	0.973	5.37735e-38	Basal
Macf1	1.75405e-41	0.303228	0.99	0.985	3.57037e-37	Basal
Ank3	3.23496e-41	0.293849	0.955	0.957	6.58475e-37	Basal
Sema3d	4.50155e-41	0.534278	0.61	0.525	9.16291e-37	Basal
Notch1	8.59728e-41	0.281539	0.761	0.706	1.74998e-36	Basal
Phldb2	7.32074e-40	0.364363	0.975	0.982	1.49014e-35	Basal
Runx1	1.48946e-39	0.270027	0.987	0.985	3.0318e-35	Basal
Ldlrad4	1.99181e-39	0.285984	0.844	0.803	4.05434e-35	Basal
Cyp51	7.78809e-39	0.26186	0.808	0.777	1.58526e-34	Basal
Actb	2.28331e-38	0.289651	1	1	4.64769e-34	Basal
Grip1	2.76121e-38	0.271875	0.896	0.865	5.62044e-34	Basal
Nars	1.0625e-36	0.286653	0.995	0.995	2.16271e-32	Basal
Gpx2	1.14627e-36	0.31045	0.972	0.965	2.33324e-32	Basal
Slc24a3	2.07218e-36	0.25106	0.69	0.606	4.21792e-32	Basal
Etl4	1.14834e-35	0.263351	0.909	0.91	2.33744e-31	Basal
Anxa8	1.98048e-34	0.278283	0.916	0.872	4.03127e-30	Basal
Sorbs1	7.48109e-31	0.261931	0.509	0.405	1.52278e-26	Basal
Nbea	2.31081e-30	0.25601	0.91	0.91	4.70365e-26	Basal
Msrb3	3.75073e-28	0.258346	0.799	0.791	7.6346e-24	Basal
Fhit	3.84868e-27	0.255233	0.571	0.504	7.834e-23	Basal
Col8a1	4.07066e-27	0.293528	0.826	0.757	8.28584e-23	Basal
Acta1	4.74333e-20	0.780621	0.466	0.383	9.65505e-16	Basal
Clic4	1.44916e-19	0.252154	0.957	0.952	2.94976e-15	Basal
Tagln	1.4019e-17	0.425372	0.127	0.062	2.85356e-13	Basal
Fbxo32	6.92497e-16	0.30086	0.758	0.784	1.40958e-11	Basal
Pycard	1.33834e-15	0.257139	0.722	0.73	2.7242e-11	Basal
Pclaf	0	2.3314	0.984	0.116	0	Basal Prolif
Birc5	0	2.13363	0.972	0.143	0	Basal Prolif
Cenpf	0	1.94121	0.901	0.112	0	Basal Prolif
Mki67	0	1.65718	0.956	0.084	0	Basal Prolif
Cenpe	0	1.31278	0.897	0.08	0	Basal Prolif
Hmmr	0	1.26518	0.885	0.078	0	Basal Prolif
Nusap1	0	1.2626	0.829	0.049	0	Basal Prolif
Tk1	0	1.17158	0.976	0.133	0	Basal Prolif
Ccnb1	0	1.04029	0.849	0.06	0	Basal Prolif
Cdca3	0	0.991047	0.889	0.093	0	Basal Prolif
Cdc20	0	0.984478	0.833	0.077	0	Basal Prolif
Kif20b	0	0.932477	0.917	0.118	0	Basal Prolif
Ccna2	0	0.925506	0.917	0.05	0	Basal Prolif
Kif15	0	0.902904	0.885	0.056	0	Basal Prolif
Pbk	0	0.891684	0.944	0.044	0	Basal Prolif
Esco2	0	0.883599	0.853	0.032	0	Basal Prolif
Racgap1	0	0.865925	0.913	0.069	0	Basal Prolif
Ckap2l	0	0.846998	0.873	0.08	0	Basal Prolif
Kif11	0	0.838334	0.905	0.049	0	Basal Prolif
Sgo2a	0	0.808617	0.901	0.066	0	Basal Prolif
Sgo1	0	0.808122	0.897	0.078	0	Basal Prolif
Knl1	0	0.802232	0.889	0.051	0	Basal Prolif
Spc24	0	0.757961	0.909	0.082	0	Basal Prolif
Clspn	0	0.745444	0.782	0.047	0	Basal Prolif
Aurka	0	0.730565	0.802	0.073	0	Basal Prolif
Aurkb	0	0.717846	0.817	0.046	0	Basal Prolif
Plk1	0	0.712959	0.754	0.042	0	Basal Prolif
Cep55	0	0.707555	0.869	0.078	0	Basal Prolif
Rad51	0	0.680907	0.897	0.107	0	Basal Prolif
Kif4	0	0.666746	0.849	0.046	0	Basal Prolif
Fbxo5	0	0.648196	0.766	0.043	0	Basal Prolif
Bub1b	0	0.618906	0.833	0.068	0	Basal Prolif
Depdc1a	0	0.577199	0.813	0.032	0	Basal Prolif
Pimreg	0	0.544712	0.798	0.042	0	Basal Prolif
Aspm	0	0.536988	0.679	0.029	0	Basal Prolif
Cit	0	0.535719	0.813	0.049	0	Basal Prolif
Rad51ap1	0	0.534579	0.742	0.041	0	Basal Prolif
Asf1b	0	0.519025	0.849	0.088	0	Basal Prolif
Ndc80	0	0.518958	0.782	0.041	0	Basal Prolif
Bub1	0	0.502647	0.786	0.044	0	Basal Prolif
Ncapg	0	0.497916	0.778	0.04	0	Basal Prolif
Lockd	0	0.485827	0.722	0.053	0	Basal Prolif
Shcbp1	0	0.462181	0.774	0.031	0	Basal Prolif
Cdca2	0	0.445529	0.746	0.065	0	Basal Prolif
Kif20a	0	0.443716	0.738	0.061	0	Basal Prolif
Ska1	0	0.425657	0.71	0.029	0	Basal Prolif
Nuf2	0	0.41371	0.73	0.03	0	Basal Prolif
Kif2c	0	0.380738	0.651	0.042	0	Basal Prolif
Kntc1	0	0.341733	0.694	0.048	0	Basal Prolif
Parpbp	0	0.328392	0.655	0.036	0	Basal Prolif
Kif14	0	0.304205	0.595	0.019	0	Basal Prolif
Ttk	0	0.301129	0.655	0.025	0	Basal Prolif
Fam83d	0	0.290958	0.528	0.022	0	Basal Prolif
Neil3	0	0.279462	0.488	0.012	0	Basal Prolif
Aunip	0	0.275445	0.575	0.027	0	Basal Prolif
Kif18b	0	0.250346	0.571	0.018	0	Basal Prolif
Top2a	5.47404e-308	2.68307	0.984	0.16	1.11424e-303	Basal Prolif
Cenpm	2.36207e-306	0.572269	0.893	0.103	4.80799e-302	Basal Prolif
Hist1h3c	9.39511e-305	0.417924	0.615	0.038	1.91237e-300	Basal Prolif
Mis18bp1	7.83686e-304	0.603044	0.837	0.093	1.59519e-299	Basal Prolif
Iqgap3	1.30121e-301	0.255566	0.54	0.027	2.64861e-297	Basal Prolif
Spag5	2.41895e-299	0.262991	0.571	0.032	4.92377e-295	Basal Prolif
Fignl1	3.17575e-296	0.35131	0.687	0.053	6.46424e-292	Basal Prolif
E2f8	1.60324e-277	0.420294	0.694	0.061	3.26339e-273	Basal Prolif
Efcab11	2.61851e-275	0.310695	0.583	0.039	5.32998e-271	Basal Prolif
Melk	1.27001e-271	0.509671	0.829	0.104	2.5851e-267	Basal Prolif
Ncapg2	7.76308e-268	0.765912	0.853	0.115	1.58018e-263	Basal Prolif
Prim1	7.5476e-263	0.50426	0.766	0.084	1.53631e-258	Basal Prolif
Ccnb2	6.23728e-262	0.990819	0.853	0.113	1.2696e-257	Basal Prolif
Kif22	2.97973e-260	0.384415	0.679	0.064	6.06525e-256	Basal Prolif
Spc25	7.76517e-256	0.853445	0.889	0.148	1.5806e-251	Basal Prolif
Dlgap5	1.34024e-255	0.679494	0.841	0.12	2.72806e-251	Basal Prolif
Ncapd2	2.76202e-254	0.355682	0.706	0.073	5.62209e-250	Basal Prolif
Anln	1.40122e-251	1.14404	0.952	0.188	2.85218e-247	Basal Prolif
Fam111a	2.72042e-251	0.911164	0.901	0.145	5.53741e-247	Basal Prolif
Uhrf1	8.78271e-250	0.515562	0.73	0.077	1.78772e-245	Basal Prolif
Tacc3	2.73771e-245	0.813797	0.929	0.168	5.57261e-241	Basal Prolif
Ncaph	1.97288e-238	0.49008	0.81	0.116	4.01579e-234	Basal Prolif
Cenpp	1.03029e-235	0.660761	0.857	0.136	2.09716e-231	Basal Prolif
Plk4	7.12149e-235	0.546802	0.853	0.138	1.44958e-230	Basal Prolif
Mcm5	9.0902e-235	0.481688	0.77	0.097	1.85031e-230	Basal Prolif
Mcm10	2.77224e-232	0.253062	0.532	0.039	5.6429e-228	Basal Prolif
Bard1	1.15445e-231	0.347182	0.643	0.065	2.34988e-227	Basal Prolif
Kif18a	1.78453e-228	0.351414	0.659	0.07	3.6324e-224	Basal Prolif
Cdkn3	5.05111e-225	0.602306	0.706	0.083	1.02815e-220	Basal Prolif
Brip1	1.20167e-220	0.402667	0.667	0.074	2.44601e-216	Basal Prolif
Kif23	8.64257e-220	0.838654	0.873	0.167	1.75919e-215	Basal Prolif
Cenpk	2.34943e-219	0.483585	0.829	0.131	4.78227e-215	Basal Prolif
Hist1h1b	2.70764e-217	2.00212	0.81	0.135	5.5114e-213	Basal Prolif
Ckap2	7.15163e-216	0.850086	0.841	0.149	1.45571e-211	Basal Prolif
Prc1	5.11421e-215	2.10098	0.98	0.278	1.041e-210	Basal Prolif
Dhfr	4.80544e-213	0.582078	0.861	0.152	9.78146e-209	Basal Prolif
Mastl	7.45408e-213	0.470324	0.77	0.116	1.51728e-208	Basal Prolif
Slfn9	1.24122e-212	0.472892	0.651	0.074	2.5265e-208	Basal Prolif
Ect2	2.28346e-212	0.826187	0.933	0.212	4.64798e-208	Basal Prolif
Cdca5	3.44686e-212	0.251544	0.583	0.056	7.01608e-208	Basal Prolif
Cenph	2.12045e-211	0.789376	0.929	0.206	4.31617e-207	Basal Prolif
Incenp	3.39683e-211	0.90687	0.964	0.249	6.91424e-207	Basal Prolif
Rrm2	1.49479e-210	1.2304	0.976	0.252	3.04265e-206	Basal Prolif
Mns1	2.73113e-210	0.276846	0.635	0.069	5.55921e-206	Basal Prolif
Ccnf	7.49455e-209	0.286657	0.548	0.05	1.52552e-204	Basal Prolif
Ube2c	1.01905e-207	2.65591	0.96	0.259	2.07427e-203	Basal Prolif
Zwilch	2.74703e-204	0.478639	0.794	0.134	5.59157e-200	Basal Prolif
Gen1	7.89922e-204	0.290234	0.627	0.071	1.60789e-199	Basal Prolif
Kifc1	7.83237e-203	0.321628	0.679	0.088	1.59428e-198	Basal Prolif
Mad2l1	1.70939e-202	0.554499	0.865	0.171	3.47946e-198	Basal Prolif
Cdk1	4.4995e-201	1.57635	0.972	0.298	9.15873e-197	Basal Prolif
Trip13	4.62206e-201	0.490399	0.821	0.148	9.40819e-197	Basal Prolif
Hist1h1a	2.21616e-197	0.351936	0.5	0.043	4.51099e-193	Basal Prolif
Pola1	1.41478e-193	0.808721	0.861	0.17	2.87979e-189	Basal Prolif
Diaph3	1.6454e-193	1.50218	0.992	0.335	3.34921e-189	Basal Prolif
Brca1	1.9579e-192	0.404768	0.659	0.087	3.9853e-188	Basal Prolif
Hirip3	1.67356e-189	0.487373	0.758	0.125	3.40652e-185	Basal Prolif
Rad18	3.00212e-189	0.618471	0.905	0.212	6.11082e-185	Basal Prolif
Cdca8	6.68978e-189	1.40931	0.96	0.296	1.3617e-184	Basal Prolif
Arhgap11a	8.27768e-185	0.471271	0.786	0.147	1.68492e-180	Basal Prolif
Ptn	3.31739e-184	0.293087	0.548	0.055	6.75254e-180	Basal Prolif
Cenpw	4.81721e-184	0.777886	0.937	0.244	9.80542e-180	Basal Prolif
Blm	7.68253e-183	0.365932	0.714	0.112	1.56378e-178	Basal Prolif
Cep128	8.47358e-182	0.491621	0.734	0.122	1.7248e-177	Basal Prolif
Knstrn	1.482e-179	0.733191	0.881	0.202	3.01662e-175	Basal Prolif
Cenpa	4.68565e-177	1.31377	0.893	0.223	9.53763e-173	Basal Prolif
Tyms	7.3429e-175	0.83918	0.98	0.327	1.49465e-170	Basal Prolif
Smc2	1.47225e-173	1.5443	1	0.468	2.99677e-169	Basal Prolif
Rfc5	6.2772e-167	0.464205	0.873	0.214	1.27772e-162	Basal Prolif
Atad2	3.81679e-166	0.927101	0.877	0.234	7.76907e-162	Basal Prolif
Smc4	2.01572e-162	1.47176	1	0.519	4.103e-158	Basal Prolif
Cdc25b	2.8247e-162	0.311599	0.512	0.059	5.74968e-158	Basal Prolif
Cip2a	3.16427e-161	0.37308	0.679	0.115	6.44088e-157	Basal Prolif
Spdl1	4.58714e-159	0.481197	0.79	0.18	9.33713e-155	Basal Prolif
Mybl2	4.95836e-157	0.263215	0.575	0.077	1.00927e-152	Basal Prolif
Dtl	2.50934e-153	0.467234	0.694	0.123	5.10777e-149	Basal Prolif
Gas2l3	3.16855e-149	0.354958	0.544	0.075	6.44958e-145	Basal Prolif
Cenpq	4.33382e-148	0.535128	0.881	0.267	8.82148e-144	Basal Prolif
Pole	3.17821e-147	0.347121	0.667	0.12	6.46924e-143	Basal Prolif
Hmgb2	2.46168e-145	2.56206	0.996	0.9	5.01074e-141	Basal Prolif
Chaf1a	1.30937e-140	0.399695	0.714	0.148	2.66522e-136	Basal Prolif
H2afz	6.11152e-140	1.6113	1	0.997	1.244e-135	Basal Prolif
Tuba1b1	1.52338e-139	1.57767	1	0.904	3.10084e-135	Basal Prolif
Dnajc9	4.36437e-139	0.880776	0.944	0.387	8.88368e-135	Basal Prolif
Cks2	5.06125e-139	1.59873	1	0.821	1.03022e-134	Basal Prolif
Mcm3	4.11473e-138	0.672599	0.821	0.223	8.37553e-134	Basal Prolif
Rrm1	1.56274e-137	0.975821	0.996	0.609	3.18096e-133	Basal Prolif
Tpx2	8.15398e-137	1.25784	0.98	0.498	1.65974e-132	Basal Prolif
Dek	6.69807e-136	1.5296	1	0.919	1.36339e-131	Basal Prolif
Cks1b	2.4558e-135	1.27201	1	0.886	4.99877e-131	Basal Prolif
Ncapd3	1.43771e-134	0.442489	0.79	0.203	2.92645e-130	Basal Prolif
Hist2h2ac	1.20185e-133	0.504241	0.619	0.119	2.44636e-129	Basal Prolif
Hist1h2ap	5.85131e-133	0.874809	0.679	0.152	1.19103e-128	Basal Prolif
Rfc4	7.50321e-131	0.482815	0.853	0.267	1.52728e-126	Basal Prolif
Brca2	1.06491e-130	0.315298	0.655	0.131	2.16763e-126	Basal Prolif
Ube2t	1.81156e-130	0.26299	0.627	0.118	3.68742e-126	Basal Prolif
Stil	2.02474e-130	0.333052	0.655	0.129	4.12135e-126	Basal Prolif
Dut	3.24508e-129	1.41866	0.996	0.748	6.60535e-125	Basal Prolif
Gmnn	5.63518e-129	0.921139	0.968	0.532	1.14704e-124	Basal Prolif
Mms22l	1.57512e-124	0.490046	0.802	0.223	3.20615e-120	Basal Prolif
Mis18a	4.77665e-124	0.38759	0.825	0.259	9.72288e-120	Basal Prolif
Ranbp11	3.61208e-123	1.1031	1	0.991	7.35239e-119	Basal Prolif
Hmgb1	2.53612e-122	1.02291	1	0.999	5.16226e-118	Basal Prolif
Ran1	2.09801e-121	0.918888	1	0.996	4.2705e-117	Basal Prolif
Rangap1	2.47051e-120	0.862062	0.992	0.795	5.02872e-116	Basal Prolif
Ube2s	2.41511e-119	1.30959	1	0.988	4.91596e-115	Basal Prolif
Lmnb1	2.46014e-119	0.882426	0.98	0.606	5.00762e-115	Basal Prolif
H2afx	1.00737e-118	1.07815	0.984	0.697	2.0505e-114	Basal Prolif
Rpa2	1.56624e-118	0.351486	0.639	0.136	3.18808e-114	Basal Prolif
Ska2	8.77324e-118	0.37406	0.762	0.216	1.78579e-113	Basal Prolif
Hells	1.36082e-117	0.917015	0.881	0.344	2.76995e-113	Basal Prolif
Suv39h1	2.38416e-117	0.269262	0.694	0.165	4.85297e-113	Basal Prolif
Nucks1	9.17638e-117	0.883559	1	0.995	1.86785e-112	Basal Prolif
Hist1h2ae	7.86236e-116	0.911408	0.683	0.181	1.60038e-111	Basal Prolif
Ptma	8.12313e-116	1.07026	1	1	1.65346e-111	Basal Prolif
Pole2	1.16414e-115	0.29007	0.675	0.148	2.36961e-111	Basal Prolif
Nasp	6.6757e-115	1.1214	0.988	0.692	1.35884e-110	Basal Prolif
Pmf1	1.01118e-113	0.49295	0.905	0.378	2.05825e-109	Basal Prolif
Psmc3ip	1.02622e-113	0.281773	0.647	0.143	2.08886e-109	Basal Prolif
Nap1l11	6.25296e-113	0.841499	1	0.994	1.27279e-108	Basal Prolif
Ccne2	1.4283e-112	0.284119	0.385	0.046	2.9073e-108	Basal Prolif
Anp32b1	3.62363e-112	0.930671	1	0.99	7.37589e-108	Basal Prolif
Cenps	1.08545e-111	0.383942	0.802	0.252	2.20943e-107	Basal Prolif
Hmgn2	1.93698e-111	0.739893	0.972	0.595	3.94272e-107	Basal Prolif
Dnph1	1.12847e-110	0.323806	0.687	0.166	2.29701e-106	Basal Prolif
Rbl1	4.9397e-109	0.45209	0.758	0.227	1.00548e-104	Basal Prolif
Anp32e	5.24966e-109	0.807751	0.996	0.718	1.06857e-104	Basal Prolif
Alyref	5.92503e-109	0.844662	1	0.961	1.20604e-104	Basal Prolif
Mcm6	8.15566e-107	0.736091	0.849	0.331	1.66008e-102	Basal Prolif
Lbr	1.81232e-106	0.476124	0.865	0.348	3.68897e-102	Basal Prolif
Cntln	3.55727e-106	0.423198	0.738	0.216	7.24083e-102	Basal Prolif
Ccdc34	1.15194e-105	0.947947	1	0.936	2.34477e-101	Basal Prolif
Lsm3	9.72872e-105	0.65558	0.976	0.669	1.98028e-100	Basal Prolif
Tipin	1.63478e-104	0.842054	0.94	0.55	3.3276e-100	Basal Prolif
Lig1	2.41692e-104	0.802169	0.921	0.483	4.91964e-100	Basal Prolif
Hat1	2.84922e-103	0.77368	0.98	0.62	5.79959e-99	Basal Prolif
Mcm4	9.01741e-100	0.586075	0.865	0.349	1.83549e-95	Basal Prolif
G3bp1	2.75827e-99	0.706756	1	0.973	5.61445e-95	Basal Prolif
Prdx4	9.49058e-99	0.658851	0.964	0.579	1.93181e-94	Basal Prolif
Dnmt1	1.28939e-98	0.807007	0.917	0.529	2.62456e-94	Basal Prolif
Usp1	6.63551e-98	0.688732	0.937	0.56	1.35066e-93	Basal Prolif
Terf1	2.09513e-97	0.525998	0.901	0.44	4.26463e-93	Basal Prolif
Psat11	2.4112e-97	1.09058	0.944	0.488	4.90799e-93	Basal Prolif
Prim2	5.37557e-97	0.353887	0.714	0.215	1.0942e-92	Basal Prolif
Sass6	8.61483e-97	0.253593	0.623	0.154	1.75355e-92	Basal Prolif
Dbf4	2.11915e-95	0.74926	0.968	0.72	4.31353e-91	Basal Prolif
Hjurp	5.77821e-95	0.496643	0.857	0.386	1.17616e-90	Basal Prolif
Dtymk	1.51643e-94	0.722588	1	0.907	3.08669e-90	Basal Prolif
Atad5	3.56711e-94	0.276646	0.54	0.114	7.26084e-90	Basal Prolif
Smc1a	4.3764e-94	0.805036	0.992	0.891	8.90816e-90	Basal Prolif
Ssrp1	6.98813e-93	0.672385	0.992	0.927	1.42243e-88	Basal Prolif
Lsm5	1.07519e-92	0.733385	1	0.879	2.18855e-88	Basal Prolif
Syce2	1.43006e-92	0.258557	0.591	0.142	2.91089e-88	Basal Prolif
Lsm2	2.09759e-92	0.637494	0.996	0.919	4.26964e-88	Basal Prolif
Npm11	6.28131e-92	0.778808	1	1	1.27856e-87	Basal Prolif
Nt5dc2	1.10984e-91	0.268231	0.675	0.181	2.25908e-87	Basal Prolif
Vrk1	1.1285e-90	0.472271	0.849	0.397	2.29707e-86	Basal Prolif
Srsf2	1.52508e-90	0.719514	1	0.984	3.10431e-86	Basal Prolif
Serbp11	1.6403e-90	0.594671	1	1	3.33883e-86	Basal Prolif
Gli3	5.89514e-90	0.396335	0.746	0.237	1.19996e-85	Basal Prolif
Cdkn2d	2.42592e-88	0.395178	0.659	0.203	4.93795e-84	Basal Prolif
Stmn11	2.89912e-88	1.13087	1	0.952	5.90117e-84	Basal Prolif
Exosc8	1.02598e-87	0.511936	0.937	0.55	2.08837e-83	Basal Prolif
Hpf1	1.98923e-87	0.591862	0.992	0.83	4.04908e-83	Basal Prolif
Tubb4b	7.3401e-87	1.22706	1	0.987	1.49408e-82	Basal Prolif
Ndc1	8.7617e-87	0.250718	0.69	0.21	1.78344e-82	Basal Prolif
Chaf1b	3.07673e-86	0.357444	0.663	0.201	6.26268e-82	Basal Prolif
Pbx3	4.76389e-86	0.411825	0.75	0.254	9.6969e-82	Basal Prolif
Slc25a51	1.32442e-85	0.796335	1	0.975	2.69585e-81	Basal Prolif
Psip1	1.56576e-85	0.667881	0.996	0.912	3.1871e-81	Basal Prolif
Ldha1	5.97946e-85	1.06145	1	0.993	1.21712e-80	Basal Prolif
Spidr	8.78703e-85	0.384245	0.798	0.306	1.7886e-80	Basal Prolif
Cmc2	7.57611e-84	0.518241	0.893	0.513	1.54212e-79	Basal Prolif
Tuba1c	1.54193e-83	0.850904	0.996	0.923	3.13859e-79	Basal Prolif
Tcof1	2.54836e-83	0.558887	0.913	0.538	5.18718e-79	Basal Prolif
Fen1	5.07379e-83	0.40101	0.722	0.268	1.03277e-78	Basal Prolif
Snrpf1	1.45352e-82	0.647616	1	0.995	2.95865e-78	Basal Prolif
Tubb5	2.52854e-82	0.821905	1	0.994	5.14684e-78	Basal Prolif
Cbx3	6.33858e-82	0.612057	1	0.982	1.29022e-77	Basal Prolif
Nop581	7.0781e-82	0.747685	1	0.926	1.44075e-77	Basal Prolif
Kpna2	1.24666e-81	0.384054	0.671	0.221	2.53758e-77	Basal Prolif
Snrpg	1.74119e-80	0.55344	1	0.997	3.54419e-76	Basal Prolif
Nup107	1.78994e-80	0.28054	0.758	0.278	3.64343e-76	Basal Prolif
Ezh2	5.37235e-80	0.685594	0.976	0.825	1.09354e-75	Basal Prolif
Lmo11	5.39651e-80	0.734131	0.992	0.62	1.09846e-75	Basal Prolif
Dctpp1	8.75244e-80	0.618916	0.972	0.749	1.78156e-75	Basal Prolif
Bora	1.24554e-79	0.259023	0.571	0.151	2.53531e-75	Basal Prolif
Rfc2	3.24921e-79	0.542801	0.94	0.648	6.61376e-75	Basal Prolif
Phgdh1	1.63246e-78	0.773101	0.992	0.861	3.32287e-74	Basal Prolif
Topbp1	2.35969e-78	0.614689	0.929	0.649	4.80315e-74	Basal Prolif
Srsf3	3.28476e-78	0.633553	1	0.993	6.68613e-74	Basal Prolif
Slc7a5	5.2179e-78	0.35475	0.722	0.247	1.0621e-73	Basal Prolif
Tubb61	1.85553e-77	0.702974	0.996	0.76	3.77694e-73	Basal Prolif
Rad51b1	2.12855e-77	0.845072	0.921	0.469	4.33267e-73	Basal Prolif
Rpsa1	2.81538e-77	0.745152	1	1	5.73071e-73	Basal Prolif
Impdh21	1.09659e-76	0.581427	0.984	0.762	2.2321e-72	Basal Prolif
Snrpd1	1.95989e-76	0.544539	1	0.992	3.98936e-72	Basal Prolif
Haus6	3.1495e-76	0.297717	0.71	0.253	6.41082e-72	Basal Prolif
Lgals71	3.45855e-76	1.49732	0.885	0.422	7.03987e-72	Basal Prolif
Lyar	6.42388e-76	0.614339	0.964	0.769	1.30758e-71	Basal Prolif
Mcm2	9.00399e-76	0.303708	0.611	0.191	1.83276e-71	Basal Prolif
Haus4	3.67301e-75	0.380393	0.837	0.395	7.4764e-71	Basal Prolif
Srsf7	1.49976e-74	0.610088	1	0.963	3.05277e-70	Basal Prolif
Rpl81	4.23462e-74	0.585349	1	1	8.61957e-70	Basal Prolif
Hnrnpa2b11	1.98159e-73	0.700145	1	0.995	4.03353e-69	Basal Prolif
Smc3	4.22772e-73	0.567886	0.976	0.872	8.60552e-69	Basal Prolif
Nup85	5.98699e-73	0.26634	0.671	0.232	1.21865e-68	Basal Prolif
Krt51	1.19887e-72	1.22305	1	0.882	2.4403e-68	Basal Prolif
Mcm7	1.44123e-72	0.574949	0.925	0.612	2.93363e-68	Basal Prolif
Rps161	1.76926e-72	0.564624	1	1	3.60132e-68	Basal Prolif
Bub3	2.05616e-72	0.577534	0.992	0.937	4.18532e-68	Basal Prolif
Tfdp1	3.55075e-72	0.511913	0.976	0.768	7.22756e-68	Basal Prolif
Smc6	5.58908e-72	0.637988	0.996	0.929	1.13766e-67	Basal Prolif
Gja11	6.48722e-72	0.617526	0.972	0.642	1.32047e-67	Basal Prolif
Ncl1	6.88038e-72	0.8519	1	0.998	1.4005e-67	Basal Prolif
Tubg1	1.67611e-71	0.405173	0.897	0.532	3.41172e-67	Basal Prolif
Haus8	2.24263e-71	0.27153	0.71	0.265	4.56487e-67	Basal Prolif
Smchd1	4.68979e-71	0.52339	0.984	0.865	9.54608e-67	Basal Prolif
Mthfd21	9.2154e-71	0.793116	0.909	0.547	1.87579e-66	Basal Prolif
Rad21	1.21995e-70	0.604134	0.968	0.802	2.48321e-66	Basal Prolif
Rps61	2.01255e-70	0.594005	1	0.999	4.09654e-66	Basal Prolif
Rpl121	8.07213e-70	0.616424	1	1	1.64308e-65	Basal Prolif
Set	9.37605e-70	0.600789	1	0.998	1.9085e-65	Basal Prolif
Tmem54	2.13383e-69	0.251259	0.698	0.249	4.34341e-65	Basal Prolif
Lsm8	2.57116e-69	0.516822	0.996	0.944	5.23359e-65	Basal Prolif
Cse1l	1.79838e-68	0.455223	0.917	0.64	3.66059e-64	Basal Prolif
Orc6	1.94637e-68	0.663364	0.905	0.604	3.96184e-64	Basal Prolif
Slf1	3.62045e-68	0.400533	0.881	0.489	7.36943e-64	Basal Prolif
Cth	7.29947e-68	0.33054	0.667	0.215	1.48581e-63	Basal Prolif
Nrxn11	9.496e-68	0.371085	0.619	0.191	1.93291e-63	Basal Prolif
Rbm3	4.36721e-67	0.487864	1	0.995	8.88946e-63	Basal Prolif
Snai21	5.93446e-67	0.5546	0.909	0.431	1.20796e-62	Basal Prolif
Rack11	6.0882e-67	0.532472	1	1	1.23925e-62	Basal Prolif
Trp631	7.1419e-67	0.43635	0.837	0.353	1.45373e-62	Basal Prolif
Rpl181	4.59336e-66	0.529399	1	1	9.34977e-62	Basal Prolif
Hnrnpf	8.28275e-66	0.498009	1	0.997	1.68595e-61	Basal Prolif
Cdca4	9.80352e-66	0.400994	0.881	0.55	1.99551e-61	Basal Prolif
Pa2g4	9.8104e-66	0.578975	1	0.957	1.99691e-61	Basal Prolif
Nrg11	1.56716e-65	0.97313	0.964	0.648	3.18995e-61	Basal Prolif
Pcna	2.01825e-65	0.803642	0.94	0.784	4.10814e-61	Basal Prolif
Rps201	2.02371e-65	0.581011	1	1	4.11927e-61	Basal Prolif
Hist1h2ab	3.28103e-65	0.29074	0.532	0.158	6.67854e-61	Basal Prolif
Eef1b21	9.89471e-65	0.560093	1	1	2.01407e-60	Basal Prolif
Eif5a1	3.36025e-64	0.591525	1	0.997	6.83979e-60	Basal Prolif
Gas1	5.78513e-64	0.289229	0.603	0.183	1.17756e-59	Basal Prolif
Tmem97	9.11585e-64	0.331101	0.825	0.409	1.85553e-59	Basal Prolif
Nup37	1.13413e-63	0.321226	0.746	0.343	2.30852e-59	Basal Prolif
Hnrnpd	1.26323e-63	0.620314	0.988	0.897	2.5713e-59	Basal Prolif
Rps31	2.40818e-63	0.490102	1	1	4.90184e-59	Basal Prolif
Pold2	2.79049e-63	0.275952	0.69	0.273	5.68003e-59	Basal Prolif
Selenoh	2.89481e-63	0.579496	0.992	0.859	5.89239e-59	Basal Prolif
Hist1h4d	4.14348e-63	0.880263	0.837	0.52	8.43405e-59	Basal Prolif
Rps22	6.89864e-63	0.53538	1	1	1.40422e-58	Basal Prolif
Rpl33	1.34492e-62	0.529156	1	0.999	2.73759e-58	Basal Prolif
Rps81	1.56171e-62	0.553448	1	1	3.17886e-58	Basal Prolif
Mthfd1l	1.65716e-62	0.578214	0.865	0.513	3.37316e-58	Basal Prolif
Ak2	2.75649e-62	0.462643	0.964	0.798	5.61085e-58	Basal Prolif
Skint31	2.90483e-62	0.476356	0.853	0.356	5.91278e-58	Basal Prolif
Hnrnpa3	4.5377e-62	0.749466	1	0.996	9.23649e-58	Basal Prolif
Rps4x1	4.83298e-62	0.526876	1	0.999	9.83754e-58	Basal Prolif
Rpl131	8.67956e-62	0.509263	1	1	1.76673e-57	Basal Prolif
Rpl42	2.52748e-61	0.468832	1	0.998	5.14468e-57	Basal Prolif
Rpl51	2.6333e-61	0.48573	1	1	5.36007e-57	Basal Prolif
Nol7	2.88893e-61	0.495503	1	0.966	5.88041e-57	Basal Prolif
U2af1	2.95682e-61	0.503096	1	0.98	6.01861e-57	Basal Prolif
Rplp21	3.1267e-61	0.457586	1	1	6.36439e-57	Basal Prolif
Naa50	5.86742e-61	0.478605	0.992	0.931	1.19431e-56	Basal Prolif
Gapdh1	6.06793e-61	0.560064	1	0.999	1.23513e-56	Basal Prolif
Trim59	6.78539e-61	0.395712	0.905	0.585	1.38117e-56	Basal Prolif
Hnrnpa11	8.71862e-61	0.55065	1	0.97	1.77468e-56	Basal Prolif
Taf1d1	1.06205e-60	0.563793	0.976	0.817	2.16181e-56	Basal Prolif
Ppih	2.22814e-60	0.379677	0.921	0.631	4.53538e-56	Basal Prolif
Rps51	2.72643e-60	0.490866	1	1	5.54965e-56	Basal Prolif
Mat2a	3.87678e-60	0.600687	0.996	0.97	7.89119e-56	Basal Prolif
Sema5a1	5.03575e-60	0.601991	0.865	0.46	1.02503e-55	Basal Prolif
Haus3	5.05599e-60	0.266259	0.702	0.303	1.02915e-55	Basal Prolif
Nop561	1.24721e-59	0.645421	0.984	0.887	2.5387e-55	Basal Prolif
Siva1	1.46233e-59	0.668245	1	0.968	2.97658e-55	Basal Prolif
Fgfbp11	2.89535e-59	0.881437	0.984	0.837	5.89349e-55	Basal Prolif
Cotl11	2.96657e-59	0.637937	0.988	0.73	6.03845e-55	Basal Prolif
Sae1	3.25432e-59	0.46631	0.996	0.934	6.62417e-55	Basal Prolif
Tfrc	1.23674e-58	0.427031	0.786	0.399	2.51738e-54	Basal Prolif
Lin54	1.29376e-58	0.258116	0.647	0.253	2.63345e-54	Basal Prolif
Galnt181	1.34415e-58	0.518051	0.794	0.348	2.73602e-54	Basal Prolif
Hnrnpa01	1.43612e-58	0.483069	1	0.994	2.92323e-54	Basal Prolif
Mlkl	1.49082e-58	0.268244	0.746	0.339	3.03457e-54	Basal Prolif
Chek2	1.81309e-58	0.263068	0.718	0.309	3.69054e-54	Basal Prolif
Snrpe	2.1177e-58	0.432642	1	0.996	4.31059e-54	Basal Prolif
Ybx1	3.0616e-58	0.403131	1	0.998	6.23189e-54	Basal Prolif
Snrpa1	5.04581e-58	0.444504	0.992	0.901	1.02708e-53	Basal Prolif
Eef1g1	3.77059e-57	0.515155	1	0.998	7.67504e-53	Basal Prolif
Pcnt	9.42676e-57	0.306255	0.782	0.405	1.91882e-52	Basal Prolif
Cnbp	1.0003e-56	0.48981	1	0.985	2.03611e-52	Basal Prolif
Timm8a1	1.02396e-56	0.479539	0.972	0.767	2.08427e-52	Basal Prolif
Hnrnpab	1.0258e-56	0.4484	1	0.997	2.08802e-52	Basal Prolif
Rps121	1.22004e-56	0.492265	1	1	2.48339e-52	Basal Prolif
Pgam11	1.31654e-56	0.554411	1	0.989	2.67981e-52	Basal Prolif
AI506816	1.33766e-56	0.481111	0.937	0.751	2.7228e-52	Basal Prolif
Shmt2	1.39641e-56	0.460155	0.837	0.499	2.84238e-52	Basal Prolif
Gemin6	2.01068e-56	0.268596	0.75	0.37	4.09273e-52	Basal Prolif
Fam162a1	3.4921e-56	0.691688	1	0.97	7.10816e-52	Basal Prolif
Rps181	3.80236e-56	0.472301	1	1	7.73971e-52	Basal Prolif
Mad1l1	6.0562e-56	0.307346	0.837	0.48	1.23274e-51	Basal Prolif
Ptges3	6.59129e-56	0.443675	1	0.996	1.34166e-51	Basal Prolif
Plek2	8.28509e-56	0.270725	0.714	0.297	1.68643e-51	Basal Prolif
Rpl7a1	1.57364e-55	0.414704	1	0.999	3.20314e-51	Basal Prolif
Ckap5	1.61969e-55	0.603629	0.901	0.765	3.29688e-51	Basal Prolif
Rpl36a1	3.69552e-55	0.473806	1	0.999	7.52224e-51	Basal Prolif
Mcph1	4.36605e-55	0.362826	0.837	0.492	8.8871e-51	Basal Prolif
Nsmce4a	5.3485e-55	0.383416	0.956	0.743	1.08869e-50	Basal Prolif
Mt21	8.76526e-55	0.851461	0.984	0.678	1.78417e-50	Basal Prolif
Anapc11	1.05371e-54	0.438816	0.996	0.957	2.14483e-50	Basal Prolif
Rps241	1.05809e-54	0.447598	1	1	2.15374e-50	Basal Prolif
Csrp2	1.12281e-54	0.335208	0.798	0.398	2.28547e-50	Basal Prolif
Pgk11	1.12587e-54	0.610485	1	0.993	2.29172e-50	Basal Prolif
Gm47283	1.62008e-54	0.330514	0.714	0.323	3.29767e-50	Basal Prolif
Rps171	1.89765e-54	0.395691	1	1	3.86266e-50	Basal Prolif
Uba2	1.98829e-54	0.4059	0.956	0.838	4.04715e-50	Basal Prolif
Krtcap21	2.99289e-54	0.476212	1	0.991	6.09202e-50	Basal Prolif
Pcdh71	3.80325e-54	0.763005	0.96	0.655	7.74151e-50	Basal Prolif
Rpl141	5.42163e-54	0.400117	1	1	1.10357e-49	Basal Prolif
Krt141	5.80528e-54	0.766839	1	1	1.18167e-49	Basal Prolif
Rpl211	7.04264e-54	0.411736	1	1	1.43353e-49	Basal Prolif
Rps231	7.4386e-54	0.422015	1	1	1.51413e-49	Basal Prolif
Hist1h1e	7.66268e-54	0.84057	0.798	0.511	1.55974e-49	Basal Prolif
Gins2	7.9546e-54	0.308173	0.71	0.332	1.61916e-49	Basal Prolif
Hist1h1d	1.12475e-53	0.311849	0.52	0.174	2.28942e-49	Basal Prolif
Rbbp7	1.15008e-53	0.464798	1	0.948	2.34098e-49	Basal Prolif
Srm1	1.24646e-53	0.413379	0.905	0.581	2.53717e-49	Basal Prolif
Oxct1	1.5214e-53	0.479561	0.98	0.837	3.09681e-49	Basal Prolif
Rfc3	1.81011e-53	0.426802	0.865	0.539	3.68447e-49	Basal Prolif
Hspe11	2.22425e-53	0.523312	1	0.996	4.52747e-49	Basal Prolif
Rplp11	2.77102e-53	0.415585	1	1	5.64041e-49	Basal Prolif
Rps3a11	2.80369e-53	0.401277	1	1	5.70691e-49	Basal Prolif
Cep57	3.87843e-53	0.369026	0.897	0.619	7.89454e-49	Basal Prolif
Cdca7l	2.37692e-52	0.273323	0.754	0.363	4.83823e-48	Basal Prolif
Rpl351	2.40635e-52	0.447649	1	0.999	4.89813e-48	Basal Prolif
Golim41	2.42134e-52	0.65053	0.992	0.933	4.92864e-48	Basal Prolif
Rps91	2.57846e-52	0.436967	1	1	5.24846e-48	Basal Prolif
Nxt1	2.68349e-52	0.361851	0.877	0.599	5.46224e-48	Basal Prolif
Col17a11	3.45414e-52	0.660913	0.992	0.67	7.0309e-48	Basal Prolif
1700025G04Rik	4.12613e-52	0.325322	0.806	0.454	8.39873e-48	Basal Prolif
Rpl13a1	4.6886e-52	0.417197	1	1	9.54364e-48	Basal Prolif
Cdh131	7.4672e-52	0.635725	0.853	0.475	1.51995e-47	Basal Prolif
Sclt1	1.22903e-51	0.261833	0.774	0.372	2.5017e-47	Basal Prolif
Serpinb51	1.45917e-51	0.528042	1	0.971	2.97015e-47	Basal Prolif
Rps251	1.75113e-51	0.390893	1	1	3.56442e-47	Basal Prolif
Uchl5	1.79074e-51	0.386857	0.925	0.734	3.64506e-47	Basal Prolif
Phf5a	2.19566e-51	0.435881	0.996	0.946	4.46926e-47	Basal Prolif
Rpl23a1	2.37869e-51	0.419552	1	0.999	4.84183e-47	Basal Prolif
Eif4a3	4.98564e-51	0.424937	0.984	0.929	1.01483e-46	Basal Prolif
Nolc1	5.14059e-51	0.508018	0.96	0.857	1.04637e-46	Basal Prolif
Tex30	6.72786e-51	0.253619	0.73	0.363	1.36946e-46	Basal Prolif
Lmna1	8.52047e-51	0.511292	1	0.994	1.73434e-46	Basal Prolif
Rplp01	8.86467e-51	0.438512	1	1	1.8044e-46	Basal Prolif
Banf1	2.52688e-50	0.406144	1	0.979	5.14346e-46	Basal Prolif
H2afv	3.38172e-50	0.625112	1	0.977	6.88349e-46	Basal Prolif
Hspa14	4.2548e-50	0.373024	0.921	0.682	8.66064e-46	Basal Prolif
G2e3	4.28429e-50	0.348863	0.817	0.474	8.72067e-46	Basal Prolif
Aarsd1	8.26388e-50	0.381468	0.948	0.734	1.68211e-45	Basal Prolif
Rbmx2	1.02066e-49	0.2569	0.841	0.483	2.07756e-45	Basal Prolif
Ctsc1	1.08229e-49	0.569136	0.901	0.603	2.20301e-45	Basal Prolif
Vrk2	1.2665e-49	0.325824	0.806	0.453	2.57797e-45	Basal Prolif
Snhg11	1.55944e-49	0.612475	1	0.91	3.17423e-45	Basal Prolif
Stag1	1.77779e-49	0.600924	0.98	0.891	3.6187e-45	Basal Prolif
Rps151	1.80097e-49	0.376575	1	1	3.66587e-45	Basal Prolif
Rpl35a1	2.12615e-49	0.377276	1	1	4.32778e-45	Basal Prolif
Hspd11	2.38775e-49	0.599823	1	0.989	4.86026e-45	Basal Prolif
Rpa1	3.80736e-49	0.254964	0.679	0.318	7.74988e-45	Basal Prolif
Kdelr21	6.67302e-49	0.435091	0.996	0.929	1.35829e-44	Basal Prolif
Rpl61	1.29684e-48	0.410483	1	1	2.63972e-44	Basal Prolif
Barx2	1.50142e-48	0.316811	0.575	0.209	3.05615e-44	Basal Prolif
Gspt1	2.26258e-48	0.426213	1	0.977	4.60549e-44	Basal Prolif
Nsd2	2.43826e-48	0.516266	0.913	0.645	4.96307e-44	Basal Prolif
Srbd1	3.13566e-48	0.292146	0.81	0.463	6.38264e-44	Basal Prolif
Rps101	3.38321e-48	0.405451	1	1	6.88652e-44	Basal Prolif
Rps15a1	5.56407e-48	0.415806	1	1	1.13257e-43	Basal Prolif
Rps71	5.70526e-48	0.417136	1	1	1.16131e-43	Basal Prolif
Rpl36al1	5.82674e-48	0.385047	1	0.999	1.18603e-43	Basal Prolif
Eef1d1	6.5515e-48	0.403225	1	0.993	1.33356e-43	Basal Prolif
Rps191	9.96743e-48	0.397747	1	1	2.02887e-43	Basal Prolif
Snrpd2	1.1997e-47	0.406445	1	0.993	2.44199e-43	Basal Prolif
Dkc1	1.2004e-47	0.405624	0.861	0.612	2.44342e-43	Basal Prolif
Txn1	1.33063e-47	0.416813	1	0.999	2.7085e-43	Basal Prolif
Tpi11	2.01908e-47	0.534419	1	0.984	4.10984e-43	Basal Prolif
Cdca7	3.85524e-47	0.264267	0.528	0.194	7.84734e-43	Basal Prolif
Nav21	4.53947e-47	0.471912	0.921	0.677	9.2401e-43	Basal Prolif
Sfpq	7.25403e-47	0.516966	0.984	0.933	1.47656e-42	Basal Prolif
AW554918	8.69031e-47	0.379961	0.778	0.452	1.76891e-42	Basal Prolif
Ddx39	9.67119e-47	0.444338	0.96	0.838	1.96857e-42	Basal Prolif
Lsm4	1.00368e-46	0.39894	0.996	0.967	2.043e-42	Basal Prolif
Rpl10a1	1.03008e-46	0.438652	1	1	2.09674e-42	Basal Prolif
Ptgs2os2	1.63333e-46	0.312111	0.782	0.37	3.32465e-42	Basal Prolif
Rpl311	2.27671e-46	0.383128	1	0.999	4.63425e-42	Basal Prolif
Nup35	2.40921e-46	0.253448	0.794	0.441	4.90395e-42	Basal Prolif
Rpl151	3.65432e-46	0.358822	1	1	7.43837e-42	Basal Prolif
Hint1	4.05074e-46	0.382464	1	0.999	8.24527e-42	Basal Prolif
Fus1	4.8154e-46	0.442049	0.988	0.925	9.80174e-42	Basal Prolif
Rps131	6.27637e-46	0.389437	1	1	1.27755e-41	Basal Prolif
Kif13a1	7.88558e-46	0.574079	0.952	0.803	1.60511e-41	Basal Prolif
Snx5	1.38674e-45	0.432692	0.992	0.915	2.82272e-41	Basal Prolif
Vsnl11	1.59126e-45	0.271917	0.675	0.273	3.23901e-41	Basal Prolif
Pole3	1.85503e-45	0.377159	0.964	0.808	3.77592e-41	Basal Prolif
Ctdspl2	2.7078e-45	0.35708	0.841	0.561	5.51173e-41	Basal Prolif
Asns1	3.39704e-45	0.591475	0.933	0.746	6.91468e-41	Basal Prolif
Znrf3	4.95701e-45	0.322512	0.782	0.443	1.009e-40	Basal Prolif
Rpl291	6.03152e-45	0.341729	1	1	1.22772e-40	Basal Prolif
Prkg2	6.94316e-45	0.329071	0.766	0.423	1.41328e-40	Basal Prolif
Cdk2ap1	9.33356e-45	0.357912	0.988	0.873	1.89985e-40	Basal Prolif
Notch11	1.06323e-44	0.51702	0.925	0.715	2.1642e-40	Basal Prolif
Rif1	1.31102e-44	0.405974	0.905	0.731	2.66858e-40	Basal Prolif
Rpl71	1.34892e-44	0.337655	1	0.999	2.74573e-40	Basal Prolif
Nup43	1.45898e-44	0.250866	0.718	0.356	2.96975e-40	Basal Prolif
Mif1	1.47303e-44	0.516587	1	0.999	2.99834e-40	Basal Prolif
Snhg81	1.47441e-44	0.397304	0.984	0.838	3.00117e-40	Basal Prolif
Snu13	1.84899e-44	0.418216	1	0.991	3.76362e-40	Basal Prolif
Snrnp40	1.915e-44	0.33378	0.94	0.775	3.89799e-40	Basal Prolif
Tra2b	2.9266e-44	0.425847	0.988	0.942	5.95709e-40	Basal Prolif
Syncrip	4.50886e-44	0.460323	0.996	0.948	9.17779e-40	Basal Prolif
Larp7	6.17071e-44	0.322356	0.929	0.755	1.25605e-39	Basal Prolif
Fbl1	1.01161e-43	0.400549	0.988	0.878	2.05914e-39	Basal Prolif
Bzw21	1.05984e-43	0.426737	0.98	0.839	2.15731e-39	Basal Prolif
Rps291	1.69863e-43	0.35234	1	1	3.45755e-39	Basal Prolif
Rad50	2.07239e-43	0.420279	0.976	0.888	4.21836e-39	Basal Prolif
Slbp	2.85523e-43	0.629396	0.833	0.668	5.81182e-39	Basal Prolif
Gsr1	3.00001e-43	0.410841	1	0.979	6.10652e-39	Basal Prolif
Rnps1	3.0397e-43	0.349692	0.996	0.96	6.18732e-39	Basal Prolif
Fads2	3.06892e-43	0.322075	0.857	0.604	6.24679e-39	Basal Prolif
Ctcf	5.22293e-43	0.415046	0.984	0.923	1.06313e-38	Basal Prolif
Cenpx	6.76726e-43	0.381131	0.929	0.782	1.37748e-38	Basal Prolif
Eri1	8.56821e-43	0.310762	0.877	0.604	1.74406e-38	Basal Prolif
Mrpl12	8.64051e-43	0.404531	0.996	0.974	1.75878e-38	Basal Prolif
Cbr21	1.12269e-42	0.253981	0.849	0.433	2.28523e-38	Basal Prolif
Ppil1	1.47266e-42	0.365314	0.901	0.678	2.9976e-38	Basal Prolif
Snrpb	1.86517e-42	0.364831	1	0.989	3.79655e-38	Basal Prolif
Ppia1	2.33732e-42	0.336803	1	1	4.75761e-38	Basal Prolif
Nde1	3.55472e-42	0.317036	0.849	0.594	7.23564e-38	Basal Prolif
Cdk5rap2	5.92468e-42	0.265265	0.813	0.49	1.20597e-37	Basal Prolif
Rpl27a1	8.58385e-42	0.380762	1	1	1.74724e-37	Basal Prolif
Tmpo	8.90735e-42	0.405288	1	0.932	1.81309e-37	Basal Prolif
Gm299041	1.26417e-41	0.338813	0.806	0.394	2.57322e-37	Basal Prolif
Ilf2	1.46094e-41	0.337605	0.929	0.757	2.97375e-37	Basal Prolif
Rdx	3.57466e-41	0.355625	1	0.984	7.27622e-37	Basal Prolif
Mrpl18	4.54813e-41	0.395884	0.992	0.944	9.25772e-37	Basal Prolif
Taf15	5.7654e-41	0.421436	0.98	0.921	1.17355e-36	Basal Prolif
Luc7l2	7.24249e-41	0.41618	0.996	0.967	1.47421e-36	Basal Prolif
Atf4	1.02349e-40	0.524079	0.992	0.946	2.08331e-36	Basal Prolif
Rps271	1.12685e-40	0.37773	1	1	2.2937e-36	Basal Prolif
Suz12	1.14501e-40	0.400014	0.948	0.844	2.33066e-36	Basal Prolif
Cinp	1.32485e-40	0.296264	0.873	0.647	2.69673e-36	Basal Prolif
Ruvbl2	1.7369e-40	0.318379	0.861	0.642	3.53547e-36	Basal Prolif
Ppm1g	2.96281e-40	0.343317	0.984	0.867	6.0308e-36	Basal Prolif
Tuba4a	3.47209e-40	0.419846	0.992	0.931	7.06744e-36	Basal Prolif
Abcb1b	5.60204e-40	0.310644	0.794	0.482	1.14029e-35	Basal Prolif
Gphn1	9.76028e-40	0.525204	0.893	0.668	1.9867e-35	Basal Prolif
Oat	1.4328e-39	0.307434	0.905	0.652	2.91646e-35	Basal Prolif
Net1	1.58319e-39	0.310217	0.901	0.666	3.22259e-35	Basal Prolif
Rpl91	1.65014e-39	0.336808	1	1	3.35886e-35	Basal Prolif
Baz1b	2.48509e-39	0.388336	0.94	0.787	5.0584e-35	Basal Prolif
Dpy30	2.71508e-39	0.374166	0.988	0.922	5.52655e-35	Basal Prolif
Ybx3	3.21094e-39	0.391693	1	0.993	6.53586e-35	Basal Prolif
Snhg5	3.33909e-39	0.328985	0.762	0.461	6.79672e-35	Basal Prolif
Fkbp2	3.50809e-39	0.356451	0.992	0.922	7.14071e-35	Basal Prolif
Nfic	4.48285e-39	0.332531	0.909	0.752	9.12484e-35	Basal Prolif
Serpinb21	4.91804e-39	0.310887	0.853	0.449	1.00107e-34	Basal Prolif
Atp1b3	5.76118e-39	0.34242	0.988	0.917	1.17269e-34	Basal Prolif
Sox2	6.15833e-39	0.315774	0.77	0.451	1.25353e-34	Basal Prolif
Pdap1	7.14569e-39	0.334322	1	0.995	1.45451e-34	Basal Prolif
Nxn1	9.41058e-39	0.428576	1	0.953	1.91552e-34	Basal Prolif
Mpp6	1.11156e-38	0.326533	0.94	0.807	2.26258e-34	Basal Prolif
Pkm1	1.65225e-38	0.391972	1	0.999	3.36316e-34	Basal Prolif
Snrnp70	2.07168e-38	0.374842	0.992	0.961	4.21691e-34	Basal Prolif
Psph1	2.49478e-38	0.543582	0.905	0.718	5.07812e-34	Basal Prolif
Rps27a1	2.53447e-38	0.346076	1	1	5.15891e-34	Basal Prolif
Tcp1	2.6594e-38	0.32239	1	0.991	5.41321e-34	Basal Prolif
Rpl101	3.46911e-38	0.328405	1	0.998	7.06138e-34	Basal Prolif
Sap30	3.8181e-38	0.370146	0.913	0.668	7.77175e-34	Basal Prolif
Sumo2	4.76731e-38	0.329636	1	0.998	9.70385e-34	Basal Prolif
Cenpc1	4.79459e-38	0.280086	0.829	0.548	9.75938e-34	Basal Prolif
Pnn	4.7959e-38	0.368343	0.98	0.873	9.76205e-34	Basal Prolif
Atic	5.31687e-38	0.315023	0.925	0.702	1.08225e-33	Basal Prolif
Rpa3	5.46047e-38	0.275425	0.861	0.61	1.11148e-33	Basal Prolif
Smarca5	6.8643e-38	0.388396	1	0.988	1.39723e-33	Basal Prolif
Nme21	8.60386e-38	0.406495	1	1	1.75132e-33	Basal Prolif
Fam49b1	9.46321e-38	0.335072	0.984	0.927	1.92624e-33	Basal Prolif
Adk1	9.60466e-38	0.41711	0.988	0.891	1.95503e-33	Basal Prolif
Ivns1abp1	9.96647e-38	0.3451	0.897	0.664	2.02867e-33	Basal Prolif
Cmss1	1.23422e-37	0.315598	0.944	0.735	2.51225e-33	Basal Prolif
Rbbp81	1.40766e-37	0.316841	0.921	0.693	2.8653e-33	Basal Prolif
Pitx1	1.53587e-37	0.330391	0.897	0.648	3.12625e-33	Basal Prolif
Ckap4	1.65266e-37	0.401553	0.976	0.911	3.36399e-33	Basal Prolif
Naa101	1.71339e-37	0.315798	0.948	0.764	3.48761e-33	Basal Prolif
Crip21	1.84608e-37	0.460407	0.992	0.868	3.75769e-33	Basal Prolif
Smtn	2.01038e-37	0.262712	0.77	0.455	4.09213e-33	Basal Prolif
H1f0	2.45052e-37	0.639589	0.921	0.784	4.98803e-33	Basal Prolif
Naf1	2.83169e-37	0.282361	0.861	0.608	5.7639e-33	Basal Prolif
Tsen34	2.86843e-37	0.328465	0.984	0.932	5.83868e-33	Basal Prolif
Anapc15	7.87193e-37	0.284214	0.865	0.645	1.60233e-32	Basal Prolif
Wdr43	1.15388e-36	0.402245	0.968	0.859	2.34873e-32	Basal Prolif
Rpl321	1.91912e-36	0.314383	1	1	3.90638e-32	Basal Prolif
Hmgn5	2.01992e-36	0.28589	0.75	0.448	4.11155e-32	Basal Prolif
Rpl111	2.23335e-36	0.32124	1	1	4.54599e-32	Basal Prolif
Immp2l1	2.28868e-36	0.516593	0.917	0.722	4.65861e-32	Basal Prolif
Nudt21	2.34534e-36	0.333448	0.988	0.928	4.77393e-32	Basal Prolif
Slc7a11	2.41417e-36	0.317486	0.532	0.227	4.91404e-32	Basal Prolif
Id1	3.53351e-36	0.312077	0.778	0.409	7.19246e-32	Basal Prolif
Npm31	4.2228e-36	0.332528	1	0.885	8.59552e-32	Basal Prolif
Nudc	7.98849e-36	0.338998	1	0.98	1.62606e-31	Basal Prolif
Pop5	1.03703e-35	0.281658	0.944	0.744	2.11088e-31	Basal Prolif
Gpc6	1.3469e-35	0.262775	0.294	0.075	2.74161e-31	Basal Prolif
Nup62	1.42397e-35	0.296458	0.833	0.601	2.89849e-31	Basal Prolif
Hmga21	1.84454e-35	0.737948	0.968	0.801	3.75457e-31	Basal Prolif
Usp37	2.11039e-35	0.260393	0.698	0.406	4.2957e-31	Basal Prolif
Supt16	2.23409e-35	0.382951	0.988	0.947	4.54748e-31	Basal Prolif
Slc7a12	2.64035e-35	0.403631	0.889	0.686	5.37443e-31	Basal Prolif
Clasp2	2.73171e-35	0.331228	0.837	0.58	5.5604e-31	Basal Prolif
Idh2	3.76455e-35	0.278416	0.901	0.655	7.66275e-31	Basal Prolif
Cct51	7.97427e-35	0.322527	1	0.991	1.62316e-30	Basal Prolif
H3f3b	9.00776e-35	0.428175	1	1	1.83353e-30	Basal Prolif
Elovl6	1.08116e-34	0.305394	0.813	0.53	2.20071e-30	Basal Prolif
Fkbp4	1.67871e-34	0.352892	0.996	0.949	3.41701e-30	Basal Prolif
Idi1	1.74157e-34	0.511476	0.972	0.81	3.54496e-30	Basal Prolif
Rab38	1.98314e-34	0.386337	0.905	0.755	4.03668e-30	Basal Prolif
Dst1	2.56769e-34	0.505972	1	0.967	5.22653e-30	Basal Prolif
Nme11	2.66667e-34	0.388292	1	0.993	5.42802e-30	Basal Prolif
Thada	3.39417e-34	0.280702	0.77	0.471	6.90883e-30	Basal Prolif
Cct4	3.99577e-34	0.299133	1	0.981	8.13339e-30	Basal Prolif
Lgals11	4.34659e-34	0.731205	0.905	0.656	8.84747e-30	Basal Prolif
Sncg1	1.04616e-33	0.757627	0.853	0.592	2.12946e-29	Basal Prolif
Gar1	1.36719e-33	0.275135	0.925	0.773	2.78291e-29	Basal Prolif
Rpl301	1.81198e-33	0.295536	1	1	3.68829e-29	Basal Prolif
Usp36	1.98772e-33	0.259156	0.742	0.448	4.046e-29	Basal Prolif
Ndufaf2	2.74046e-33	0.302258	0.96	0.826	5.57822e-29	Basal Prolif
Brip1os	3.18585e-33	0.278476	0.714	0.441	6.4848e-29	Basal Prolif
Hnrnpu	4.07685e-33	0.397624	1	0.99	8.29842e-29	Basal Prolif
Hnrnpdl	6.26751e-33	0.333255	0.96	0.881	1.27575e-28	Basal Prolif
Vdac1	1.23115e-32	0.287711	0.996	0.983	2.50601e-28	Basal Prolif
Rfc1	1.28005e-32	0.410053	0.964	0.87	2.60554e-28	Basal Prolif
Ppa11	1.35249e-32	0.386052	0.992	0.94	2.753e-28	Basal Prolif
Rnaseh2a	1.63343e-32	0.278878	0.897	0.668	3.32485e-28	Basal Prolif
Srek1	1.6489e-32	0.32657	0.96	0.86	3.35633e-28	Basal Prolif
Timm50	1.87586e-32	0.284851	0.933	0.765	3.81832e-28	Basal Prolif
Pkp4	2.25514e-32	0.341171	0.921	0.748	4.59035e-28	Basal Prolif
Rpl37a1	2.91513e-32	0.30231	1	1	5.93374e-28	Basal Prolif
Idh3a	3.94398e-32	0.299601	0.992	0.877	8.02798e-28	Basal Prolif
Hsp90b11	4.31067e-32	0.407719	0.996	0.996	8.77436e-28	Basal Prolif
0610010K14Rik	5.91703e-32	0.294445	0.944	0.784	1.20441e-27	Basal Prolif
Magoh	6.24203e-32	0.323838	0.996	0.958	1.27056e-27	Basal Prolif
Eif4e	7.45519e-32	0.307782	0.992	0.932	1.5175e-27	Basal Prolif
Btbd111	8.61525e-32	0.280407	0.762	0.458	1.75363e-27	Basal Prolif
Gria31	1.42538e-31	0.335349	0.512	0.218	2.90136e-27	Basal Prolif
Mrfap1	1.76807e-31	0.304656	1	0.992	3.59891e-27	Basal Prolif
Tcerg1	1.94343e-31	0.324085	0.972	0.918	3.95586e-27	Basal Prolif
Eif1ad	2.03497e-31	0.284257	0.956	0.815	4.14218e-27	Basal Prolif
Odf2	2.25993e-31	0.274098	0.81	0.599	4.60008e-27	Basal Prolif
Xpo1	3.01765e-31	0.290947	0.905	0.714	6.14242e-27	Basal Prolif
Ptbp1	3.06158e-31	0.275284	0.972	0.886	6.23185e-27	Basal Prolif
Tial1	4.24826e-31	0.255042	0.837	0.65	8.64734e-27	Basal Prolif
Cnih4	4.89827e-31	0.318369	1	0.982	9.97042e-27	Basal Prolif
Exosc7	5.24673e-31	0.279603	0.869	0.656	1.06797e-26	Basal Prolif
Eif3i1	5.50003e-31	0.298279	1	0.982	1.11953e-26	Basal Prolif
Arhgdia	6.12356e-31	0.301037	0.996	0.979	1.24645e-26	Basal Prolif
Exoc4	6.79271e-31	0.488499	0.996	0.967	1.38266e-26	Basal Prolif
Eif4h	7.53876e-31	0.303972	0.996	0.964	1.53452e-26	Basal Prolif
Parp2	1.4414e-30	0.252597	0.837	0.615	2.93396e-26	Basal Prolif
Vav31	1.79907e-30	0.299351	0.79	0.516	3.66201e-26	Basal Prolif
Tagln2	1.82866e-30	0.414595	1	0.995	3.72224e-26	Basal Prolif
Faf1	1.91941e-30	0.334107	0.944	0.836	3.90696e-26	Basal Prolif
Pole4	1.9717e-30	0.270848	0.921	0.782	4.0134e-26	Basal Prolif
Eno11	1.99704e-30	0.369656	0.996	0.972	4.06497e-26	Basal Prolif
Pbdc1	2.10408e-30	0.289441	0.96	0.844	4.28285e-26	Basal Prolif
Nop531	2.52166e-30	0.284197	0.972	0.877	5.13283e-26	Basal Prolif
Prkar2a	2.66133e-30	0.276012	0.893	0.712	5.41713e-26	Basal Prolif
Nfia	2.75292e-30	0.3611	0.917	0.762	5.60357e-26	Basal Prolif
Cdc123	2.89216e-30	0.297742	0.98	0.921	5.88699e-26	Basal Prolif
Rflnb1	2.97763e-30	0.50543	0.956	0.781	6.06097e-26	Basal Prolif
Sfn1	3.36401e-30	0.503417	1	0.999	6.84744e-26	Basal Prolif
Acaca	5.13364e-30	0.275919	0.873	0.644	1.04495e-25	Basal Prolif
Dsg31	6.10832e-30	0.448779	0.984	0.857	1.24335e-25	Basal Prolif
Slc38a21	6.2966e-30	0.418219	0.988	0.986	1.28167e-25	Basal Prolif
Nrf1	7.82701e-30	0.26549	0.841	0.602	1.59319e-25	Basal Prolif
Sfxn1	8.56201e-30	0.303345	0.98	0.872	1.7428e-25	Basal Prolif
Larp1b	1.15708e-29	0.308384	0.861	0.661	2.35524e-25	Basal Prolif
Pck2	1.53638e-29	0.359714	0.829	0.59	3.12731e-25	Basal Prolif
Kif21a	1.69168e-29	0.351504	0.917	0.773	3.44342e-25	Basal Prolif
Aig11	1.7964e-29	0.396512	0.988	0.939	3.65657e-25	Basal Prolif
Ppp1cc	2.0727e-29	0.272769	0.984	0.943	4.21898e-25	Basal Prolif
Anapc5	2.66457e-29	0.298849	0.96	0.866	5.42373e-25	Basal Prolif
Srsf1	2.92666e-29	0.279648	0.956	0.852	5.95722e-25	Basal Prolif
Pdia61	2.95075e-29	0.305884	0.992	0.977	6.00625e-25	Basal Prolif
Itga61	4.66729e-29	0.358154	0.992	0.965	9.50028e-25	Basal Prolif
Emg1	8.13546e-29	0.277608	0.984	0.913	1.65597e-24	Basal Prolif
Ewsr1	8.35158e-29	0.288655	0.972	0.925	1.69996e-24	Basal Prolif
Samd121	1.07145e-28	0.482624	0.988	0.955	2.18093e-24	Basal Prolif
Rpl261	1.08195e-28	0.260256	1	1	2.20231e-24	Basal Prolif
Ssr1	1.12422e-28	0.272487	0.933	0.814	2.28836e-24	Basal Prolif
Mecom1	1.23387e-28	0.446613	0.968	0.885	2.51154e-24	Basal Prolif
Phf10	1.43039e-28	0.357889	0.909	0.766	2.91157e-24	Basal Prolif
Gins4	1.63353e-28	0.251702	0.841	0.626	3.32505e-24	Basal Prolif
Gpx21	1.66029e-28	0.544647	1	0.966	3.37951e-24	Basal Prolif
Nfix	1.85025e-28	0.364469	0.952	0.815	3.76619e-24	Basal Prolif
Reep4	1.9394e-28	0.328917	0.881	0.742	3.94764e-24	Basal Prolif
Ccne1	2.32605e-28	0.344431	0.619	0.368	4.73468e-24	Basal Prolif
Rpl281	2.33517e-28	0.280045	1	1	4.75325e-24	Basal Prolif
Hsp90aa1	2.54283e-28	0.306648	1	1	5.17592e-24	Basal Prolif
Lars	2.93487e-28	0.386103	0.972	0.93	5.97392e-24	Basal Prolif
Ddx211	3.76558e-28	0.367734	0.984	0.952	7.66484e-24	Basal Prolif
Arl6ip6	4.61685e-28	0.261644	0.738	0.509	9.3976e-24	Basal Prolif
Hmgb3	5.64391e-28	0.312205	0.968	0.869	1.14882e-23	Basal Prolif
App1	7.26318e-28	0.370084	1	0.999	1.47842e-23	Basal Prolif
Hs6st2	8.58795e-28	0.263861	0.623	0.33	1.74808e-23	Basal Prolif
Gnl31	8.91023e-28	0.3329	0.94	0.83	1.81368e-23	Basal Prolif
Cers61	8.96941e-28	0.346155	0.833	0.64	1.82572e-23	Basal Prolif
Gltp	9.64522e-28	0.275649	0.972	0.856	1.96328e-23	Basal Prolif
Sox61	1.1674e-27	0.374191	0.806	0.555	2.37624e-23	Basal Prolif
Cbx5	1.19699e-27	0.329003	0.948	0.849	2.43647e-23	Basal Prolif
Nudt5	1.28661e-27	0.261786	0.968	0.862	2.61889e-23	Basal Prolif
Paics	1.42822e-27	0.314666	0.98	0.897	2.90714e-23	Basal Prolif
Reep51	1.66528e-27	0.294945	1	0.995	3.38968e-23	Basal Prolif
Rpl391	2.06017e-27	0.295882	1	1	4.19348e-23	Basal Prolif
Gmps	2.51173e-27	0.304095	0.94	0.879	5.11262e-23	Basal Prolif
Rbm251	2.66968e-27	0.287678	0.996	0.993	5.43414e-23	Basal Prolif
Luc7l3	2.71083e-27	0.291526	0.976	0.922	5.5179e-23	Basal Prolif
Frmd4b1	3.55367e-27	0.349394	0.917	0.723	7.23349e-23	Basal Prolif
Nubp1	3.65646e-27	0.27395	0.968	0.888	7.44273e-23	Basal Prolif
P4hb1	3.65708e-27	0.299075	0.996	0.978	7.44398e-23	Basal Prolif
Cacybp	3.95808e-27	0.320196	0.996	0.974	8.05667e-23	Basal Prolif
Rpl361	4.18173e-27	0.260825	1	1	8.51191e-23	Basal Prolif
Eny2	6.1192e-27	0.286025	1	0.982	1.24556e-22	Basal Prolif
Ddx18	6.15705e-27	0.292099	0.988	0.938	1.25327e-22	Basal Prolif
Commd1	7.18012e-27	0.273188	0.98	0.932	1.46151e-22	Basal Prolif
Jag11	7.20539e-27	0.307138	0.94	0.708	1.46666e-22	Basal Prolif
Cyp511	7.22405e-27	0.368265	0.948	0.779	1.47046e-22	Basal Prolif
Bcam	8.50082e-27	0.250985	0.857	0.649	1.73034e-22	Basal Prolif
Stoml2	8.55353e-27	0.254151	0.952	0.806	1.74107e-22	Basal Prolif
Fabp5	1.09325e-26	0.498801	0.944	0.782	2.22532e-22	Basal Prolif
Rcc2	1.18362e-26	0.282203	0.972	0.915	2.40925e-22	Basal Prolif
Fam172a1	1.20471e-26	0.309098	0.952	0.798	2.4522e-22	Basal Prolif
Atp5o	1.21005e-26	0.276449	0.996	0.991	2.46306e-22	Basal Prolif
Stip1	1.23995e-26	0.254904	0.98	0.927	2.52392e-22	Basal Prolif
Prmt11	2.73515e-26	0.328669	1	0.975	5.5674e-22	Basal Prolif
Lrrc59	7.09551e-26	0.278469	0.984	0.921	1.44429e-21	Basal Prolif
Uchl3	7.44661e-26	0.285595	0.992	0.959	1.51576e-21	Basal Prolif
Mphosph10	1.00699e-25	0.266658	0.917	0.772	2.04972e-21	Basal Prolif
Pycard1	1.09361e-25	0.403654	0.917	0.718	2.22604e-21	Basal Prolif
Rasal2	1.09876e-25	0.328555	0.857	0.705	2.23652e-21	Basal Prolif
Mt11	2.21488e-25	0.404153	1	0.982	4.50838e-21	Basal Prolif
Sf3a3	2.33646e-25	0.263787	0.944	0.838	4.75586e-21	Basal Prolif
Fermt11	2.42638e-25	0.315412	0.988	0.899	4.93889e-21	Basal Prolif
Kcnq1ot11	2.59626e-25	0.350918	0.79	0.515	5.28469e-21	Basal Prolif
Fkbp3	2.59651e-25	0.320282	0.996	0.984	5.28519e-21	Basal Prolif
Gars	3.71838e-25	0.369819	0.972	0.936	7.56876e-21	Basal Prolif
Efna51	3.96877e-25	0.384243	0.948	0.856	8.07844e-21	Basal Prolif
Acat2	4.12036e-25	0.267203	0.853	0.644	8.387e-21	Basal Prolif
Srsf11	5.83887e-25	0.252205	0.996	0.984	1.1885e-20	Basal Prolif
Rpl411	6.5873e-25	0.260578	1	1	1.34084e-20	Basal Prolif
Cav11	7.21517e-25	0.258909	0.917	0.691	1.46865e-20	Basal Prolif
Rbms31	1.07607e-24	0.442095	0.988	0.95	2.19035e-20	Basal Prolif
Rbm39	1.26283e-24	0.270957	0.996	0.999	2.57048e-20	Basal Prolif
Plp2	1.43628e-24	0.274735	0.996	0.939	2.92354e-20	Basal Prolif
Eif2s1	1.67998e-24	0.267325	1	0.975	3.4196e-20	Basal Prolif
Eif3d	1.98281e-24	0.256253	0.988	0.95	4.03602e-20	Basal Prolif
Tra2a	2.5187e-24	0.257617	0.992	0.931	5.12681e-20	Basal Prolif
Tomm40	2.62129e-24	0.283059	1	0.936	5.33565e-20	Basal Prolif
Mrps16	3.07215e-24	0.255682	1	0.936	6.25336e-20	Basal Prolif
Mrpl13	3.68546e-24	0.27151	0.992	0.922	7.50175e-20	Basal Prolif
Ubap2	4.06032e-24	0.286066	0.96	0.949	8.26479e-20	Basal Prolif
Ssna1	4.53638e-24	0.263976	0.992	0.936	9.23379e-20	Basal Prolif
Ociad21	5.09227e-24	0.379208	0.98	0.964	1.03653e-19	Basal Prolif
Eprs	6.05882e-24	0.350971	0.992	0.967	1.23327e-19	Basal Prolif
Cbfb	9.00783e-24	0.252979	0.873	0.75	1.83354e-19	Basal Prolif
Dtnb	1.04049e-23	0.2784	0.897	0.703	2.11792e-19	Basal Prolif
Sf3b5	1.57323e-23	0.276553	1	0.986	3.20231e-19	Basal Prolif
Mllt10	1.71417e-23	0.262061	0.929	0.812	3.48919e-19	Basal Prolif
E2f3	2.1606e-23	0.286995	0.825	0.675	4.39791e-19	Basal Prolif
Lactb	2.24937e-23	0.259763	0.817	0.601	4.57859e-19	Basal Prolif
Cdkal1	2.39024e-23	0.27248	0.841	0.651	4.86534e-19	Basal Prolif
Fubp1	2.69369e-23	0.263523	0.964	0.934	5.48301e-19	Basal Prolif
Cct6a	2.75607e-23	0.287939	1	0.991	5.60997e-19	Basal Prolif
Arhgap321	3.48731e-23	0.263727	0.881	0.698	7.09843e-19	Basal Prolif
Tkt	4.13901e-23	0.269555	1	0.988	8.42496e-19	Basal Prolif
Gpi11	4.15925e-23	0.277704	1	0.963	8.46616e-19	Basal Prolif
Hnrnpm	4.36489e-23	0.28504	0.996	0.978	8.88473e-19	Basal Prolif
Stra61	4.84646e-23	0.323586	0.972	0.823	9.86496e-19	Basal Prolif
Tars	6.21012e-23	0.311157	0.94	0.862	1.26407e-18	Basal Prolif
Trmt6	6.9963e-23	0.257449	0.956	0.852	1.4241e-18	Basal Prolif
Srsf10	1.07006e-22	0.266175	0.996	0.95	2.17811e-18	Basal Prolif
Usp14	1.21479e-22	0.273146	0.988	0.966	2.4727e-18	Basal Prolif
Maml21	1.29507e-22	0.382364	0.948	0.835	2.63612e-18	Basal Prolif
Nsun2	1.29869e-22	0.255689	0.929	0.854	2.64348e-18	Basal Prolif
Cct7	1.55808e-22	0.260022	0.996	0.985	3.17148e-18	Basal Prolif
2610035D17Rik1	3.4594e-22	0.384813	0.968	0.904	7.0416e-18	Basal Prolif
Mrpl33	9.63149e-22	0.262732	1	0.997	1.96049e-17	Basal Prolif
Gtf2a2	1.43093e-21	0.264892	0.984	0.928	2.91266e-17	Basal Prolif
Cycs	1.91403e-21	0.250132	1	0.982	3.89601e-17	Basal Prolif
Casp8ap2	2.59494e-21	0.268292	0.742	0.544	5.282e-17	Basal Prolif
Hspa4l	3.30779e-21	0.287462	0.865	0.719	6.733e-17	Basal Prolif
Btaf1	3.65486e-21	0.263433	0.889	0.785	7.43947e-17	Basal Prolif
Chka	3.91304e-21	0.271947	0.853	0.645	7.96499e-17	Basal Prolif
Anxa81	7.79475e-21	0.369251	0.984	0.882	1.58662e-16	Basal Prolif
Cars	1.24229e-20	0.25788	0.893	0.79	2.52868e-16	Basal Prolif
Lsm6	1.36261e-20	0.253253	1	0.956	2.7736e-16	Basal Prolif
Emp1	1.61711e-20	0.317145	0.881	0.723	3.29163e-16	Basal Prolif
Acer3	2.07241e-20	0.295193	0.976	0.933	4.21838e-16	Basal Prolif
Ppp2r3a	2.08369e-20	0.252624	0.897	0.76	4.24135e-16	Basal Prolif
Pde7a1	2.19516e-20	0.292899	0.96	0.841	4.46824e-16	Basal Prolif
Fgfr21	2.54936e-20	0.256082	0.948	0.9	5.18923e-16	Basal Prolif
Ubald2	3.45069e-20	0.370115	0.968	0.929	7.02389e-16	Basal Prolif
Mybbp1a	5.51914e-20	0.259218	0.956	0.884	1.12342e-15	Basal Prolif
Wnt10a	1.07085e-19	0.272778	0.901	0.801	2.17971e-15	Basal Prolif
Snrpd3	1.13688e-19	0.263508	1	0.984	2.31413e-15	Basal Prolif
Brd8	1.34002e-19	0.269576	0.897	0.832	2.72762e-15	Basal Prolif
Sltm	2.0584e-19	0.265837	0.98	0.949	4.18988e-15	Basal Prolif
Sema3d1	2.13162e-19	0.308196	0.754	0.544	4.33891e-15	Basal Prolif
Vti1a	2.28547e-19	0.277535	0.94	0.878	4.65206e-15	Basal Prolif
Cpa61	2.51299e-19	0.38497	0.821	0.589	5.11519e-15	Basal Prolif
Hmgcr	2.55934e-19	0.266077	0.952	0.85	5.20954e-15	Basal Prolif
Fdps	3.80363e-19	0.357925	0.996	0.964	7.74229e-15	Basal Prolif
Nhp2	4.95385e-19	0.25749	0.996	0.98	1.00836e-14	Basal Prolif
Rpl22l11	4.9824e-19	0.294544	1	0.999	1.01417e-14	Basal Prolif
Cdv31	5.27418e-19	0.324943	1	0.996	1.07356e-14	Basal Prolif
Mak16	1.0831e-18	0.259927	0.988	0.943	2.20466e-14	Basal Prolif
Higd1a	1.11412e-18	0.271189	1	0.984	2.2678e-14	Basal Prolif
Baz1a	1.18203e-18	0.256167	0.968	0.893	2.40601e-14	Basal Prolif
Pabpc1	1.41666e-18	0.266552	1	0.997	2.88362e-14	Basal Prolif
Tnfaip2	1.59267e-18	0.272286	0.845	0.664	3.24187e-14	Basal Prolif
Atxn11	1.63495e-18	0.301013	0.948	0.888	3.32795e-14	Basal Prolif
Krt171	2.0107e-18	0.4257	1	0.996	4.09277e-14	Basal Prolif
Irf61	2.06331e-18	0.305373	0.952	0.931	4.19986e-14	Basal Prolif
Eif4ebp1	2.62413e-18	0.438886	1	0.979	5.34141e-14	Basal Prolif
Ext11	2.65076e-18	0.326328	0.984	0.927	5.39562e-14	Basal Prolif
Ankrd11	2.85021e-18	0.290134	0.996	0.981	5.8016e-14	Basal Prolif
Mapk6	2.94569e-18	0.268717	0.984	0.946	5.99596e-14	Basal Prolif
Dennd2c1	3.38277e-18	0.273242	0.806	0.649	6.88564e-14	Basal Prolif
Ccnd11	3.41981e-18	0.392792	1	0.976	6.96103e-14	Basal Prolif
Vps13b	3.78986e-18	0.257172	0.921	0.81	7.71427e-14	Basal Prolif
Diaph21	5.24286e-18	0.275471	0.948	0.865	1.06718e-13	Basal Prolif
Rsrc1	4.18822e-17	0.258143	0.992	0.963	8.52513e-13	Basal Prolif
Eif5	6.32744e-17	0.2523	1	0.997	1.28795e-12	Basal Prolif
Nfat51	2.30967e-16	0.273191	0.913	0.829	4.70133e-12	Basal Prolif
Nars1	6.00535e-16	0.345163	1	0.995	1.22239e-11	Basal Prolif
Slc3a2	6.58281e-16	0.296043	0.925	0.886	1.33993e-11	Basal Prolif
Hmgcs1	1.31308e-15	0.326674	0.933	0.827	2.67278e-11	Basal Prolif
Sars1	4.39248e-15	0.279384	1	0.987	8.94088e-11	Basal Prolif
Arl6ip11	9.84399e-11	0.599268	0.996	0.991	2.00374e-06	Basal Prolif

## Sheet: Supp. Table 2b - 3D organoids
Supplementary Table 2b. List of gene markers characteristic of each cluster in the 3D organoids
ScRNA-seq data was analyzed with Seurat. A list of gene markers for each cluster in the sample is provided here. Marker genes were selected as cluster-specific marker genes based on their fold-change, adjusted p-value and restricted expression in the cluster (high expression within the cluster-pct.1, and low expression in the rest of the clusters-pct.2).
Gene	p_val	avg_log2FC	pct.1	pct.2	p_val_adj	cluster
Col17a1	0	1.86819	0.943	0.522	0	Basal
Tpm1	0	1.82757	0.987	0.91	0	Basal		p_value:	p_val (unadjusted)
Rbms3	0	1.71239	0.96	0.702	0	Basal		avg_logFC:	log fold-chage of the average expression between the two groups. Positive values indicate that the feature is more highly expressed in the first group
Dst	0	1.43182	0.913	0.561	0	Basal		pct.1:	The percentage of cells where the transcript is detected in the selected cluster (Name of cluster column)
Golim4	0	1.21921	0.891	0.488	0	Basal		pct.2:	The percentage of cells where the transcript is detected in the rest of the clusters (without counting with the selected cluster in pct.1)
Lama3	0	1.18133	0.902	0.549	0	Basal		p_val_adj:	Adjusted p-value, based on bonferroni correction using all features in the dataset.
Itgb1	0	1.09829	0.978	0.814	0	Basal
Itgb4	0	1.08505	0.841	0.384	0	Basal
Cpe	0	1.05173	0.959	0.757	0	Basal
Lamb3	0	0.946613	0.73	0.209	0	Basal
Cdh13	6.93613e-306	1.29206	0.74	0.207	1.36704e-301	Basal
Mt1	4.75794e-302	1.11867	0.997	0.946	9.37742e-298	Basal
Slc38a2	9.28558e-293	1.02086	0.959	0.778	1.83009e-288	Basal
Col18a1	7.9911e-291	0.863183	0.674	0.157	1.57497e-286	Basal
Krt17	1.69967e-287	2.05493	0.763	0.282	3.34989e-283	Basal
Thbs1	3.65216e-281	1.81351	0.854	0.459	7.19804e-277	Basal
Hsp90ab1	3.71683e-278	0.62858	1	0.992	7.32551e-274	Basal
Hmga2	1.00824e-277	1.69403	0.944	0.737	1.98715e-273	Basal
Itga6	4.70304e-276	0.985375	0.958	0.757	9.26921e-272	Basal
Inhba	1.25975e-271	1.30541	0.842	0.424	2.48284e-267	Basal
Nedd4	3.1139e-269	0.823366	0.978	0.852	6.13718e-265	Basal
Nrg1	1.01219e-268	1.50223	0.675	0.197	1.99493e-264	Basal
Rpl12	2.99796e-258	0.752805	1	0.999	5.90868e-254	Basal
Rflnb	1.99835e-257	1.17074	0.811	0.413	3.93855e-253	Basal
Ext1	1.22183e-255	1.38725	0.915	0.67	2.4081e-251	Basal
Kif13a	1.68431e-255	1.01341	0.749	0.33	3.3196e-251	Basal
Htra1	9.07468e-254	0.770037	0.638	0.16	1.78853e-249	Basal
Aplp2	1.36729e-253	1.10128	0.981	0.878	2.6948e-249	Basal
Gpx2	2.09203e-251	1.15102	0.975	0.8	4.12318e-247	Basal
Pde7a	1.01592e-246	1.01817	0.803	0.436	2.00228e-242	Basal
2610035D17Rik	1.29212e-244	1.34078	0.926	0.728	2.54664e-240	Basal
Rpl3	2.61125e-242	0.69548	0.998	0.992	5.14651e-238	Basal
Col7a1	3.65389e-235	0.756661	0.598	0.143	7.20144e-231	Basal
Tanc2	4.80074e-235	1.22734	0.837	0.507	9.46177e-231	Basal
Dpyd	1.64886e-234	1.12838	0.759	0.361	3.24975e-230	Basal
Gas5	1.19033e-228	0.904883	0.997	0.982	2.34602e-224	Basal
Apbb2	3.02901e-228	1.00822	0.94	0.734	5.96988e-224	Basal
Mt2	3.18314e-227	1.05822	0.845	0.523	6.27365e-223	Basal
Npm1	1.02214e-226	0.63085	1	0.994	2.01454e-222	Basal
Ltbp4	2.39834e-223	0.62072	0.62	0.175	4.72688e-219	Basal
Hspe1	8.92512e-223	0.734696	0.984	0.891	1.75905e-218	Basal
Lgals7	2.7794e-221	2.04788	0.872	0.587	5.47792e-217	Basal
Hspa8	2.68067e-218	0.716688	0.994	0.949	5.28333e-214	Basal
Fkbp1a	2.19966e-217	0.759049	0.846	0.558	4.33531e-213	Basal
Trp63	7.63578e-217	0.866246	0.737	0.349	1.50494e-212	Basal
Sox6	1.21874e-215	0.86985	0.576	0.137	2.40202e-211	Basal
Lamc2	1.31736e-215	1.22111	0.906	0.73	2.59638e-211	Basal
Clic4	2.06185e-209	0.89417	0.826	0.543	4.06371e-205	Basal
Gas1	1.3064e-206	0.756298	0.495	0.076	2.57478e-202	Basal
Dgkh	4.40737e-200	0.782501	0.705	0.327	8.6865e-196	Basal
Galnt18	4.71343e-198	0.806478	0.607	0.189	9.28969e-194	Basal
Krt14	4.90346e-197	0.84822	0.996	0.884	9.66423e-193	Basal
Tgfbi	1.73334e-196	0.544639	0.478	0.071	3.41625e-192	Basal
Rps25	1.0948e-195	0.484769	0.999	1	2.15775e-191	Basal
Pcdh7	1.93322e-193	1.10537	0.871	0.64	3.81019e-189	Basal
Tmem176b	7.40715e-192	0.79866	0.663	0.253	1.45988e-187	Basal
Cnn3	7.77712e-192	0.685027	0.878	0.607	1.53279e-187	Basal
Pdlim5	2.52285e-191	1.02766	0.963	0.831	4.97229e-187	Basal
Akt3	5.95081e-190	0.691685	0.605	0.197	1.17285e-185	Basal
Ctsl	2.94254e-187	0.991071	0.993	0.942	5.79946e-183	Basal
Serpinb5	4.33984e-187	0.69925	0.894	0.67	8.55339e-183	Basal
Rack1	4.65276e-187	0.515357	1	0.996	9.17012e-183	Basal
Atxn1	2.87624e-185	0.995199	0.877	0.681	5.66877e-181	Basal
Fam126a	7.52129e-183	0.94091	0.736	0.41	1.48237e-178	Basal
Actn1	1.12805e-180	0.708355	0.839	0.562	2.22328e-176	Basal
Eef1a1	2.54782e-179	0.426592	1	1	5.0215e-175	Basal
Myh9	5.46899e-177	0.733811	0.867	0.667	1.07788e-172	Basal
Serpine2	9.16168e-177	0.594375	0.565	0.169	1.80568e-172	Basal
Nav2	1.08218e-175	0.582735	0.603	0.212	2.13287e-171	Basal
Prrc2c	2.3947e-174	0.639252	0.962	0.831	4.71972e-170	Basal
Cpne8	5.51151e-174	0.738753	0.853	0.613	1.08626e-169	Basal
Msn	2.91523e-173	0.748444	0.932	0.783	5.74562e-169	Basal
Map3k20	1.85401e-172	0.750214	0.747	0.43	3.65407e-168	Basal
Adk	6.87702e-172	0.608421	0.665	0.307	1.35539e-167	Basal
Ncl	9.47067e-172	0.701326	0.973	0.865	1.86657e-167	Basal
Tcf12	2.23013e-171	0.838281	0.899	0.709	4.39536e-167	Basal
Rps9	3.85041e-170	0.444015	1	1	7.58878e-166	Basal
Ankrd11	3.35169e-169	0.708579	0.901	0.722	6.60585e-165	Basal
Utrn	1.02151e-168	0.83925	0.88	0.692	2.01329e-164	Basal
Sox4	1.51956e-168	0.816778	0.897	0.686	2.99489e-164	Basal
Smoc2	1.78937e-168	0.649186	0.416	0.056	3.52666e-164	Basal
Jag1	2.55247e-168	0.766785	0.851	0.614	5.03066e-164	Basal
Lmo1	1.76667e-167	0.609891	0.54	0.166	3.48192e-163	Basal
Tns4	1.43207e-166	0.657636	0.786	0.485	2.82246e-162	Basal
Ano6	2.61667e-166	0.589948	0.6	0.226	5.15719e-162	Basal
Cadm1	1.97729e-163	0.716285	0.766	0.476	3.89703e-159	Basal
Tns3	2.94592e-163	0.595078	0.625	0.272	5.80612e-159	Basal
Rplp2	4.68419e-163	0.409435	1	0.999	9.23208e-159	Basal
Tmem176a	1.70313e-162	0.757886	0.633	0.262	3.3567e-158	Basal
Vcl	1.70766e-162	0.825476	0.957	0.843	3.36563e-158	Basal
Dennd1a	4.92072e-162	0.463557	0.454	0.09	9.69825e-158	Basal
Fgfr2	1.40124e-160	0.741104	0.886	0.687	2.76171e-156	Basal
Robo1	6.87933e-160	0.764536	0.716	0.382	1.35585e-155	Basal
Erc1	2.19815e-159	0.74339	0.839	0.608	4.33234e-155	Basal
Immp2l	5.46573e-158	0.72319	0.631	0.279	1.07724e-153	Basal
Sorcs2	6.0194e-158	0.603222	0.613	0.266	1.18636e-153	Basal
Anxa5	1.65298e-157	0.643981	0.911	0.73	3.25787e-153	Basal
Rere	5.44882e-157	0.722782	0.854	0.643	1.07391e-152	Basal
Wnt5a	5.53007e-157	0.66351	0.695	0.372	1.08992e-152	Basal
Chst11	9.80193e-157	0.462532	0.361	0.03	1.93186e-152	Basal
Rps27	5.99949e-156	0.48162	1	1	1.18244e-151	Basal
Agap1	8.04621e-156	0.606683	0.647	0.313	1.58583e-151	Basal
Hspg2	5.46918e-155	0.340801	0.425	0.076	1.07792e-150	Basal
App	5.52346e-155	0.915086	0.991	0.942	1.08862e-150	Basal
Nxn	1.45038e-154	0.697316	0.893	0.716	2.85856e-150	Basal
Nap1l1	2.10555e-153	0.600406	0.973	0.882	4.14982e-149	Basal
Cotl1	7.39653e-153	0.603006	0.744	0.468	1.45778e-148	Basal
Large1	7.64123e-153	0.810638	0.842	0.616	1.50601e-148	Basal
Aopep	1.4533e-152	0.783764	0.929	0.773	2.8643e-148	Basal
Rps17	2.36045e-152	0.406715	1	1	4.65221e-148	Basal
Ccdc3	4.92693e-152	0.657205	0.746	0.451	9.71048e-148	Basal
Fzd6	8.09634e-152	0.722961	0.712	0.425	1.59571e-147	Basal
Cav1	3.85964e-151	0.48727	0.578	0.225	7.60696e-147	Basal
Rps2	6.1584e-150	0.486873	1	0.999	1.21376e-145	Basal
Snai2	1.71204e-149	0.451781	0.436	0.093	3.37427e-145	Basal
Pard6g	3.34297e-149	0.657118	0.793	0.579	6.58865e-145	Basal
Tcf4	1.95515e-148	0.706363	0.776	0.529	3.8534e-144	Basal
Macf1	2.98091e-148	0.732066	0.925	0.798	5.87507e-144	Basal
4930523C07Rik	4.26148e-147	0.489551	0.528	0.171	8.39895e-143	Basal
Zswim6	3.20445e-145	0.770629	0.793	0.536	6.31565e-141	Basal
Ttc3	3.53706e-145	0.580073	0.824	0.603	6.97119e-141	Basal
Grip1	3.81562e-145	1.09599	0.796	0.553	7.52021e-141	Basal
Aig1	1.82135e-144	0.653472	0.926	0.793	3.58971e-140	Basal
Gli3	2.00591e-144	0.380052	0.396	0.068	3.95346e-140	Basal
Nf1	4.86332e-144	0.572843	0.701	0.386	9.58513e-140	Basal
Ppfibp1	1.13241e-143	0.619581	0.826	0.606	2.23186e-139	Basal
Zfas1	6.03568e-143	0.707661	0.95	0.868	1.18957e-138	Basal
Cfl1	3.1882e-142	0.54194	0.974	0.887	6.28363e-138	Basal
Fhl2	1.68779e-141	0.661487	0.845	0.636	3.32646e-137	Basal
Ptprs	1.88448e-141	0.512051	0.766	0.504	3.71413e-137	Basal
Sbf2	1.90967e-141	0.662159	0.763	0.504	3.76376e-137	Basal
Rps16	5.95969e-141	0.407063	1	1	1.17459e-136	Basal
Ptprg	6.49103e-141	0.720151	0.756	0.482	1.27932e-136	Basal
Ppic	4.4628e-139	0.472141	0.597	0.252	8.79573e-135	Basal
Sema3c	1.78975e-137	0.838863	0.735	0.455	3.52742e-133	Basal
Man1a	1.97672e-137	0.733129	0.777	0.534	3.89592e-133	Basal
Agrn	4.51493e-137	0.426239	0.531	0.202	8.89848e-133	Basal
1110038B12Rik	7.53279e-137	0.635566	0.926	0.808	1.48464e-132	Basal
Hnrnpa1	1.04551e-136	0.540011	0.914	0.745	2.0606e-132	Basal
Eid1	1.28778e-135	0.414618	0.583	0.249	2.53809e-131	Basal
Itga3	1.35278e-135	0.532984	0.678	0.403	2.66619e-131	Basal
Eef2	1.37106e-135	0.494139	1	0.989	2.70223e-131	Basal
Fmnl2	1.5202e-135	0.551715	0.631	0.317	2.99616e-131	Basal
Amotl1	4.64541e-135	0.53202	0.848	0.664	9.15564e-131	Basal
Tnc	1.00822e-134	0.616744	0.316	0.025	1.9871e-130	Basal
Slc25a4	1.25259e-134	0.535403	0.827	0.551	2.46874e-130	Basal
Mgat5	3.6682e-134	0.918906	0.913	0.768	7.22966e-130	Basal
Ptma	4.15908e-134	0.483779	1	0.982	8.19714e-130	Basal
Asap1	5.10266e-134	0.603187	0.757	0.498	1.00568e-129	Basal
Ak1	1.0793e-133	0.412278	0.483	0.157	2.1272e-129	Basal
Psd3	1.71691e-133	0.830863	0.717	0.44	3.38387e-129	Basal
Rps23	2.54226e-133	0.390642	1	1	5.01054e-129	Basal
Cdh3	3.00391e-133	0.413972	0.551	0.218	5.92042e-129	Basal
Fat1	8.03631e-133	0.608316	0.902	0.752	1.58388e-128	Basal
Ctnnd1	1.052e-132	0.629673	0.935	0.843	2.07339e-128	Basal
Gja1	1.15824e-132	0.650579	0.793	0.52	2.28278e-128	Basal
Ghr	1.55829e-132	0.64582	0.645	0.336	3.07124e-128	Basal
Nfat5	2.85257e-132	0.680915	0.896	0.753	5.62212e-128	Basal
Fermt1	5.39047e-132	0.569299	0.769	0.497	1.06241e-127	Basal
Slc20a2	1.49858e-131	0.470507	0.583	0.256	2.95354e-127	Basal
Kif21a	1.78144e-130	0.695513	0.855	0.694	3.51105e-126	Basal
Fam172a	7.45632e-130	0.62767	0.733	0.472	1.46957e-125	Basal
Gpnmb	1.45509e-129	0.80238	0.4	0.086	2.86783e-125	Basal
Wnt10a	8.43461e-129	0.304039	0.334	0.041	1.66238e-124	Basal
Tspan9	1.97258e-128	0.526546	0.656	0.367	3.88776e-124	Basal
Siva1	2.65688e-128	0.509413	0.729	0.446	5.23644e-124	Basal
Wls	4.3154e-128	0.607785	0.924	0.818	8.50522e-124	Basal
Bcam	1.86685e-127	0.381068	0.483	0.161	3.67937e-123	Basal
Igf1r	2.71218e-127	0.599488	0.85	0.665	5.34544e-123	Basal
Dusp7	1.45007e-126	0.49251	0.73	0.458	2.85795e-122	Basal
Lgr6	2.56536e-126	0.46261	0.447	0.127	5.05608e-122	Basal
Mfge8	1.41845e-125	0.580785	0.888	0.73	2.79563e-121	Basal
Cdv3	1.7983e-125	0.517153	0.861	0.715	3.54428e-121	Basal
Rasa4	5.48416e-125	0.264519	0.344	0.053	1.08087e-120	Basal
Hsp90aa1	1.61411e-124	0.541114	0.987	0.93	3.18125e-120	Basal
Rcc2	3.83455e-124	0.419563	0.74	0.473	7.55751e-120	Basal
Lpp	6.32541e-124	0.657746	0.966	0.888	1.24668e-119	Basal
Rgs12	1.09786e-123	0.509749	0.779	0.567	2.16377e-119	Basal
Nedd9	1.42131e-123	0.444724	0.592	0.28	2.80127e-119	Basal
Dip2c	1.99722e-123	0.56275	0.664	0.377	3.93633e-119	Basal
Plec	2.65533e-123	0.547758	0.828	0.64	5.23339e-119	Basal
Jag2	5.33101e-123	0.280827	0.336	0.05	1.05069e-118	Basal
Rps19	9.51051e-123	0.413768	1	0.999	1.87443e-118	Basal
Hspa4l	1.53553e-122	0.53657	0.721	0.461	3.02637e-118	Basal
Enpp2	1.7442e-122	0.642345	0.685	0.373	3.43765e-118	Basal
Vsnl1	1.87297e-122	0.442187	0.5	0.182	3.69144e-118	Basal
Nfic	3.46167e-122	0.399909	0.603	0.294	6.82261e-118	Basal
Cd44	5.50517e-122	0.665129	0.937	0.799	1.08501e-117	Basal
Rps3	2.47504e-121	0.365211	1	1	4.87806e-117	Basal
Axl	3.29667e-121	0.341181	0.432	0.124	6.49741e-117	Basal
Rpl5	4.53528e-121	0.381339	0.999	1	8.93858e-117	Basal
Ttll5	2.40702e-120	0.432497	0.597	0.286	4.744e-116	Basal
Rpl8	2.51107e-120	0.388877	1	0.999	4.94907e-116	Basal
Rpl4	2.59509e-120	0.393107	0.997	0.991	5.11466e-116	Basal
Ktn1	4.8639e-120	0.513607	0.945	0.853	9.58626e-116	Basal
Fndc3b	2.38523e-119	0.629429	0.861	0.684	4.70105e-115	Basal
Cpa6	6.26033e-119	0.943959	0.362	0.075	1.23385e-114	Basal
Sox9	2.01116e-118	0.853387	0.786	0.577	3.9638e-114	Basal
Myo1b	2.70433e-118	0.552865	0.702	0.436	5.32996e-114	Basal
Cd63	1.08541e-117	0.530047	0.984	0.918	2.13924e-113	Basal
Notch1	1.45475e-117	0.597495	0.661	0.389	2.86717e-113	Basal
Snd1	7.52e-117	0.543624	0.735	0.507	1.48212e-112	Basal
Fnip1	1.08528e-116	0.670618	0.783	0.577	2.13898e-112	Basal
Rps15a	1.49059e-116	0.37881	0.999	0.999	2.9378e-112	Basal
Scmh1	1.76114e-116	0.542633	0.675	0.417	3.47104e-112	Basal
Patj	2.40999e-116	0.589009	0.776	0.567	4.74985e-112	Basal
Rpl15	3.08199e-116	0.351851	1	1	6.0743e-112	Basal
Rbm39	3.47396e-116	0.500342	0.988	0.958	6.84682e-112	Basal
Pabpc4	5.64029e-116	0.369927	0.593	0.3	1.11164e-111	Basal
Ep400	7.14181e-116	0.488885	0.719	0.472	1.40758e-111	Basal
Diaph2	2.69812e-115	0.744999	0.827	0.639	5.31773e-111	Basal
Sema3d	2.70323e-115	0.606649	0.448	0.148	5.3278e-111	Basal
Col4a2	3.43391e-115	0.347435	0.425	0.126	6.76789e-111	Basal
Esyt2	1.50049e-114	0.641944	0.829	0.675	2.95731e-110	Basal
Rsu1	2.12218e-114	0.403019	0.612	0.319	4.1826e-110	Basal
Cacna2d1	2.15404e-114	0.653133	0.495	0.189	4.24539e-110	Basal
Rpl23	3.0523e-114	0.331473	1	1	6.01577e-110	Basal
Atp1a1	4.1872e-114	0.470239	0.857	0.667	8.25255e-110	Basal
Rpsa	9.4887e-114	0.383243	0.998	0.998	1.87013e-109	Basal
Pla2r1	1.39574e-113	0.360119	0.353	0.071	2.75087e-109	Basal
Cblb	1.51855e-113	0.49819	0.581	0.297	2.99292e-109	Basal
Slc4a7	8.06251e-113	0.552914	0.794	0.591	1.58904e-108	Basal
Rpl13	1.19738e-112	0.38512	1	1	2.35991e-108	Basal
Ctnnal1	1.41303e-112	0.252119	0.308	0.042	2.78493e-108	Basal
Myo10	6.68594e-112	0.618166	0.77	0.566	1.31773e-107	Basal
Hmgn1	7.01464e-112	0.474168	0.979	0.881	1.38252e-107	Basal
Rpl7a	7.09085e-112	0.324575	0.999	0.997	1.39754e-107	Basal
Selenow	8.70984e-112	0.484164	0.977	0.892	1.71662e-107	Basal
Nrp2	1.1659e-111	0.549958	0.803	0.605	2.29787e-107	Basal
Ppp3ca	3.71126e-111	0.614554	0.967	0.895	7.31452e-107	Basal
Eef1g	4.41429e-111	0.43487	0.995	0.966	8.70013e-107	Basal
Cp	5.4397e-111	1.18695	0.402	0.119	1.07211e-106	Basal
Rbbp8	6.62314e-111	0.494116	0.599	0.321	1.30536e-106	Basal
Rps6	7.40593e-111	0.386539	1	0.999	1.45963e-106	Basal
Fscn1	1.1555e-110	0.419472	0.628	0.353	2.27738e-106	Basal
Mob3b	1.2068e-110	0.695355	0.695	0.444	2.37849e-106	Basal
Prss23	2.38626e-110	0.345587	0.342	0.069	4.70308e-106	Basal
Il1rap	5.80834e-110	0.41441	0.469	0.177	1.14477e-105	Basal
Dip2b	1.58866e-109	0.588193	0.812	0.643	3.1311e-105	Basal
Hspd1	2.32337e-109	0.471302	0.816	0.62	4.57913e-105	Basal
Prss12	6.59543e-109	0.402834	0.458	0.166	1.29989e-104	Basal
Atic	2.79341e-108	0.278674	0.408	0.118	5.50554e-104	Basal
Stag1	1.18879e-107	0.614779	0.802	0.629	2.34299e-103	Basal
Ptk2	3.20053e-107	0.454443	0.647	0.392	6.30793e-103	Basal
Epb41l2	2.85357e-106	0.426768	0.6	0.313	5.62409e-102	Basal
Rabgap1l	8.17794e-106	0.534455	0.655	0.405	1.61179e-101	Basal
Zbtb20	1.37375e-105	0.739528	0.836	0.678	2.70752e-101	Basal
Ackr3	1.5239e-105	0.364032	0.418	0.135	3.00346e-101	Basal
Sh3bgrl	3.58712e-105	0.460704	0.725	0.475	7.06985e-101	Basal
Set	5.33293e-105	0.434958	0.966	0.888	1.05107e-100	Basal
Sh3d19	8.29299e-105	0.651376	0.981	0.922	1.63447e-100	Basal
Luzp1	9.76768e-105	0.472842	0.894	0.775	1.92511e-100	Basal
Calm2	1.16425e-104	0.511773	0.98	0.911	2.29463e-100	Basal
Atrx	1.74569e-104	0.482587	0.865	0.71	3.44059e-100	Basal
Rps7	2.82558e-104	0.339919	0.999	0.999	5.56894e-100	Basal
Skint4	7.45901e-104	0.345051	0.311	0.055	1.4701e-99	Basal
S100a10	9.56081e-104	0.504471	0.989	0.96	1.88434e-99	Basal
Adam12	1.50159e-103	0.498322	0.337	0.073	2.95948e-99	Basal
Atp1b3	2.76676e-103	0.450167	0.862	0.701	5.45301e-99	Basal
Smarcc1	3.29415e-103	0.448074	0.79	0.602	6.49244e-99	Basal
Nuak1	3.36235e-103	0.401472	0.374	0.104	6.62686e-99	Basal
Dsp	1.97815e-102	0.587446	0.977	0.925	3.89873e-98	Basal
Rpl38	5.86693e-102	0.312865	0.999	1	1.15631e-97	Basal
Ets1	6.90727e-102	0.373732	0.526	0.252	1.36135e-97	Basal
Nop53	8.15752e-102	0.434951	0.893	0.77	1.60776e-97	Basal
Lima1	1.6257e-101	0.487654	0.892	0.723	3.2041e-97	Basal
Sfpq	7.14886e-101	0.428387	0.851	0.68	1.40897e-96	Basal
Schip1	8.59563e-101	0.320314	0.346	0.083	1.69411e-96	Basal
Rev3l	1.05892e-100	0.439996	0.573	0.299	2.08703e-96	Basal
Sncg	1.35953e-100	0.892525	0.465	0.188	2.67949e-96	Basal
Vav3	1.94316e-100	0.573485	0.639	0.396	3.82978e-96	Basal
Knop1	3.24494e-100	0.446797	0.828	0.646	6.39545e-96	Basal
Nrip1	3.74105e-100	0.557309	0.931	0.832	7.37323e-96	Basal
Ehd2	1.06329e-99	0.285814	0.429	0.153	2.09564e-95	Basal
Gls	3.4116e-99	0.542235	0.802	0.618	6.72391e-95	Basal
Zfhx3	3.75266e-99	0.475509	0.849	0.693	7.39611e-95	Basal
Sppl3	4.66427e-99	0.520289	0.818	0.658	9.19282e-95	Basal
2410006H16Rik	7.9876e-99	0.60547	0.993	0.977	1.57428e-94	Basal
Moxd1	1.00013e-98	0.327907	0.329	0.074	1.97115e-94	Basal
Snrpg	1.01461e-98	0.383056	0.986	0.948	1.9997e-94	Basal
Scaper	2.00494e-98	0.552601	0.765	0.555	3.95153e-94	Basal
Dtnb	2.01012e-98	0.478751	0.6	0.342	3.96174e-94	Basal
Prkg2	2.41763e-98	0.284886	0.291	0.047	4.76491e-94	Basal
Birc6	3.32886e-98	0.477096	0.824	0.652	6.56085e-94	Basal
Amd1	3.65918e-98	0.457094	0.846	0.69	7.21187e-94	Basal
Fbxl17	3.98124e-98	0.578647	0.775	0.576	7.84662e-94	Basal
Mill1	1.004e-97	0.420547	0.298	0.052	1.97879e-93	Basal
Mir205hg	5.43495e-97	0.375264	0.511	0.235	1.07117e-92	Basal
Rps18	2.27904e-96	0.33621	1	0.999	4.49177e-92	Basal
Usp34	2.43901e-96	0.545761	0.933	0.85	4.80704e-92	Basal
Fbxo32	2.92744e-96	0.572665	0.616	0.377	5.76969e-92	Basal
Ctps	6.18415e-96	0.291176	0.45	0.171	1.21883e-91	Basal
Nfib	1.37017e-95	0.536224	0.804	0.64	2.70048e-91	Basal
Trio	5.92934e-95	0.473387	0.692	0.483	1.16861e-90	Basal
Ptpn14	8.08108e-95	0.34235	0.48	0.213	1.5927e-90	Basal
Atp13a3	8.22945e-95	0.448995	0.711	0.492	1.62194e-90	Basal
Parp8	1.05001e-94	0.478348	0.607	0.351	2.06947e-90	Basal
Ajuba	1.12096e-94	0.3612	0.53	0.264	2.2093e-90	Basal
Cers6	1.42207e-94	0.498536	0.65	0.415	2.80276e-90	Basal
Mtss1	1.77416e-94	0.561021	0.686	0.476	3.4967e-90	Basal
Rpl35	4.05992e-94	0.354875	0.996	0.989	8.0017e-90	Basal
Pcdh18	1.16765e-92	0.252866	0.325	0.079	2.30133e-88	Basal
Col4a1	1.20612e-92	0.269752	0.336	0.085	2.37714e-88	Basal
Strn3	1.20777e-92	0.49432	0.903	0.791	2.38039e-88	Basal
Rock2	3.24415e-92	0.489755	0.873	0.738	6.39389e-88	Basal
Ubap2l	1.48864e-91	0.413759	0.888	0.763	2.93397e-87	Basal
Rpl22l1	3.22296e-91	0.442638	0.992	0.987	6.35214e-87	Basal
Srpk2	3.8309e-91	0.458499	0.876	0.765	7.55032e-87	Basal
Fam3c	4.60802e-91	0.256175	0.327	0.08	9.08195e-87	Basal
Rps21	1.56989e-90	0.309969	1	0.999	3.0941e-86	Basal
Cdk19	2.05955e-90	0.532633	0.793	0.63	4.05917e-86	Basal
Cald1	2.88094e-90	0.553328	0.273	0.047	5.67805e-86	Basal
Arih1	2.89012e-90	0.513068	0.846	0.729	5.69614e-86	Basal
Stard13	9.42256e-90	0.430282	0.417	0.15	1.85709e-85	Basal
Trerf1	1.01276e-89	0.359053	0.408	0.15	1.99605e-85	Basal
Cask	1.81472e-89	0.550581	0.78	0.619	3.57662e-85	Basal
Rai14	2.13458e-89	0.436894	0.609	0.363	4.20704e-85	Basal
Dis3l2	2.24941e-89	0.411494	0.543	0.283	4.43336e-85	Basal
Xrn2	3.05953e-89	0.386247	0.868	0.734	6.03003e-85	Basal
Reep5	3.56484e-89	0.419918	0.963	0.885	7.02595e-85	Basal
Pdgfa	7.01925e-89	0.382778	0.719	0.497	1.38342e-84	Basal
Cdk4	1.21801e-88	0.400679	0.836	0.661	2.40058e-84	Basal
Tes	2.16297e-88	0.429065	0.853	0.7	4.263e-84	Basal
Tra2a	2.08712e-87	0.431328	0.824	0.662	4.1135e-83	Basal
Smg1	2.21102e-87	0.457666	0.789	0.604	4.35769e-83	Basal
Prmt1	2.89349e-87	0.372258	0.802	0.611	5.70278e-83	Basal
Wdr61	4.26837e-87	0.416319	0.864	0.744	8.41253e-83	Basal
Hs6st1	1.71821e-86	0.395457	0.593	0.369	3.38643e-82	Basal
Mbd5	1.79017e-86	0.568157	0.75	0.566	3.52825e-82	Basal
Mbnl2	4.08738e-86	0.482539	0.948	0.899	8.05581e-82	Basal
Mical3	4.15548e-86	0.361579	0.536	0.291	8.19004e-82	Basal
Rcn2	1.16422e-85	0.382254	0.733	0.539	2.29455e-81	Basal
Hspb1	1.49748e-85	0.583821	0.997	0.958	2.95137e-81	Basal
Myof	2.4077e-85	0.456904	0.958	0.903	4.74533e-81	Basal
Rps8	5.21609e-85	0.302649	1	1	1.02804e-80	Basal
Tbc1d1	6.17029e-85	0.401596	0.715	0.51	1.2161e-80	Basal
Smtn	6.3115e-85	0.312353	0.504	0.247	1.24393e-80	Basal
Ccdc50	6.54042e-85	0.369168	0.738	0.556	1.28905e-80	Basal
Col8a1	8.97504e-85	0.659075	0.729	0.514	1.76889e-80	Basal
Rps15	1.1807e-84	0.34352	1	1	2.32705e-80	Basal
Rps3a1	2.32223e-84	0.285575	1	1	4.57687e-80	Basal
Rpl36a	2.34039e-84	0.336901	0.999	0.996	4.61267e-80	Basal
Snhg12	7.79004e-84	0.410813	0.73	0.525	1.53534e-79	Basal
Ankrd17	1.1646e-83	0.485799	0.861	0.74	2.29532e-79	Basal
Khdrbs1	1.42687e-83	0.382867	0.83	0.684	2.81223e-79	Basal
Hnrnpa0	4.28621e-83	0.356277	0.949	0.888	8.44769e-79	Basal
Smarca5	5.85537e-83	0.388574	0.854	0.718	1.15404e-78	Basal
Clasp2	1.28521e-82	0.383125	0.528	0.284	2.53302e-78	Basal
Cct2	1.44915e-82	0.372979	0.955	0.887	2.85613e-78	Basal
Nme2	2.18461e-82	0.402989	0.991	0.963	4.30565e-78	Basal
Rpl31	3.06509e-82	0.274633	0.999	0.999	6.04099e-78	Basal
Tmsb10	3.20888e-82	0.561308	0.943	0.809	6.32438e-78	Basal
Fat2	4.00224e-82	0.266277	0.399	0.152	7.88801e-78	Basal
Chd4	5.57047e-82	0.419246	0.868	0.749	1.09788e-77	Basal
Crebbp	9.56943e-82	0.445437	0.807	0.663	1.88604e-77	Basal
Arl4c	1.67641e-81	0.457528	0.793	0.618	3.30404e-77	Basal
Eif3a	2.48529e-81	0.421709	0.929	0.842	4.89826e-77	Basal
Kalrn	3.18907e-81	0.285785	0.28	0.062	6.28533e-77	Basal
Tpd52l1	4.24111e-81	0.364012	0.645	0.42	8.3588e-77	Basal
Ptms	4.41055e-81	0.377747	0.948	0.862	8.69275e-77	Basal
2610307P16Rik	8.85719e-81	0.465121	0.384	0.141	1.74566e-76	Basal
Pvt1	1.04907e-80	0.345411	0.413	0.169	2.06762e-76	Basal
Ptbp2	1.91657e-80	0.399588	0.6	0.373	3.77736e-76	Basal
Dut	2.15187e-80	0.274104	0.487	0.231	4.24112e-76	Basal
Ipo7	4.03999e-80	0.344139	0.681	0.482	7.96241e-76	Basal
Foxp1	4.25408e-80	0.505338	0.942	0.88	8.38437e-76	Basal
Ppp1r12a	4.66056e-80	0.425737	0.81	0.684	9.1855e-76	Basal
Cdcp1	5.19231e-80	0.391559	0.701	0.512	1.02335e-75	Basal
Ccny	9.1202e-80	0.426841	0.767	0.605	1.7975e-75	Basal
Adgrl3	9.50098e-80	0.525021	0.316	0.089	1.87255e-75	Basal
Smad1	1.56932e-79	0.381295	0.682	0.485	3.09297e-75	Basal
Tceal9	2.13865e-79	0.40425	0.895	0.755	4.21506e-75	Basal
Tnik	2.71547e-79	0.373052	0.337	0.108	5.35193e-75	Basal
Prag1	3.43427e-79	0.340769	0.471	0.23	6.76861e-75	Basal
1700006J14Rik	4.09761e-79	0.264666	0.273	0.057	8.07597e-75	Basal
Barx2	1.29101e-78	0.408479	0.614	0.374	2.54444e-74	Basal
Gm15867	1.33617e-78	0.276033	0.437	0.189	2.63345e-74	Basal
Pard3	1.36518e-78	0.561425	0.925	0.848	2.69064e-74	Basal
Pbx1	1.37362e-78	0.57954	0.976	0.92	2.70728e-74	Basal
1700025G04Rik	1.40947e-78	0.291296	0.459	0.215	2.77793e-74	Basal
Maged1	1.85904e-78	0.328284	0.598	0.37	3.66398e-74	Basal
Celf4	3.84093e-78	0.335142	0.505	0.259	7.57009e-74	Basal
Chka	4.00859e-78	0.438023	0.558	0.335	7.90054e-74	Basal
Rab34	4.8884e-78	0.275178	0.504	0.256	9.63455e-74	Basal
Tnrc6c	4.97208e-78	0.38308	0.676	0.479	9.79947e-74	Basal
Phldb2	1.1838e-77	0.438961	0.62	0.416	2.33314e-73	Basal
Bbx	1.42328e-77	0.390276	0.745	0.569	2.80514e-73	Basal
Vps13b	2.14596e-77	0.478912	0.727	0.556	4.22947e-73	Basal
Palmd	3.31383e-77	0.459835	0.516	0.277	6.53122e-73	Basal
Fam49b	3.96518e-77	0.385738	0.718	0.548	7.81498e-73	Basal
Nktr	4.09838e-77	0.425596	0.82	0.691	8.07751e-73	Basal
Ankrd10	4.60773e-77	0.315726	0.506	0.268	9.08137e-73	Basal
Vwa8	6.69953e-77	0.315016	0.461	0.218	1.32041e-72	Basal
Nrxn1	7.72702e-77	0.556285	0.403	0.171	1.52292e-72	Basal
Spred2	9.39681e-77	0.374518	0.597	0.372	1.85202e-72	Basal
Tpm4	1.16903e-76	0.395916	0.97	0.91	2.30405e-72	Basal
Fus	1.33375e-76	0.438946	0.914	0.845	2.6287e-72	Basal
Fkbp9	1.59749e-76	0.282168	0.49	0.252	3.14849e-72	Basal
Cd109	2.07575e-76	0.280807	0.356	0.123	4.09109e-72	Basal
Flna	2.22033e-76	0.373069	0.818	0.677	4.37606e-72	Basal
Pxdc1	2.41715e-76	0.290308	0.446	0.201	4.76397e-72	Basal
Nfia	3.54685e-76	0.481084	0.747	0.575	6.99048e-72	Basal
Slc24a3	3.85112e-76	0.27747	0.26	0.055	7.59017e-72	Basal
Ahcyl2	4.11366e-76	0.400403	0.634	0.435	8.10762e-72	Basal
Rpl6	4.22211e-76	0.279386	1	1	8.32136e-72	Basal
Hspa9	1.00407e-75	0.394814	0.763	0.612	1.97892e-71	Basal
Smc6	1.06481e-75	0.35461	0.717	0.538	2.09864e-71	Basal
Arl15	1.21142e-75	0.414899	0.553	0.321	2.38759e-71	Basal
Camsap2	1.24958e-75	0.362266	0.643	0.439	2.46279e-71	Basal
Rps20	1.62026e-75	0.263747	1	0.999	3.19337e-71	Basal
Lpcat2	2.28182e-75	0.265137	0.383	0.148	4.49724e-71	Basal
Maml2	3.12192e-75	0.640508	0.793	0.623	6.153e-71	Basal
Dph6	3.54245e-75	0.318074	0.553	0.325	6.98182e-71	Basal
Nr6a1	5.0069e-75	0.549685	0.767	0.605	9.86809e-71	Basal
Myo5a	6.16786e-75	0.429888	0.575	0.356	1.21562e-70	Basal
Nisch	1.17466e-74	0.347016	0.681	0.503	2.31514e-70	Basal
Slitrk6	1.61228e-74	0.376464	0.559	0.343	3.17764e-70	Basal
Nav1	1.63978e-74	0.279656	0.425	0.191	3.23185e-70	Basal
Cdk8	1.68939e-74	0.362731	0.937	0.87	3.32962e-70	Basal
Eif3m	2.1407e-74	0.328066	0.967	0.92	4.21911e-70	Basal
Mbtd1	2.70294e-74	0.442304	0.71	0.55	5.32723e-70	Basal
Myo9a	3.92701e-74	0.346235	0.471	0.239	7.73975e-70	Basal
Rpl18a	8.37513e-74	0.255179	1	1	1.65065e-69	Basal
Sf3b3	9.51576e-74	0.313808	0.663	0.453	1.87546e-69	Basal
Eea1	1.09353e-73	0.401557	0.776	0.625	2.15524e-69	Basal
Fxr1	1.58529e-73	0.345573	0.801	0.659	3.12445e-69	Basal
Flnb	1.84947e-73	0.586995	0.885	0.784	3.64512e-69	Basal
Lrrc58	2.57469e-73	0.32577	0.638	0.443	5.07445e-69	Basal
Samd12	3.06404e-73	0.696617	0.938	0.858	6.03892e-69	Basal
Spag9	3.15134e-73	0.402485	0.844	0.732	6.21098e-69	Basal
Ppib	3.52259e-73	0.328187	0.983	0.946	6.94267e-69	Basal
Ccn1	4.51766e-73	0.489395	0.476	0.239	8.90385e-69	Basal
Gtdc1	1.17748e-72	0.412442	0.487	0.26	2.32069e-68	Basal
Kansl1	1.81441e-72	0.46765	0.813	0.672	3.57603e-68	Basal
Map2k5	2.24263e-72	0.332465	0.556	0.335	4.42001e-68	Basal
Ifitm10	2.42554e-72	0.335659	0.567	0.35	4.78049e-68	Basal
Dpy19l1	2.43012e-72	0.346127	0.475	0.243	4.78952e-68	Basal
P4ha1	2.44089e-72	0.331673	0.562	0.333	4.81076e-68	Basal
Pbrm1	3.37517e-72	0.369765	0.854	0.73	6.65213e-68	Basal
Egfr	5.31746e-72	0.545545	0.728	0.567	1.04802e-67	Basal
Pcbp2	5.44069e-72	0.356874	0.983	0.96	1.07231e-67	Basal
Maoa	6.03884e-72	0.274711	0.318	0.1	1.1902e-67	Basal
Cebpb	6.75737e-72	0.387094	0.834	0.681	1.33181e-67	Basal
Rin2	6.82486e-72	0.487279	0.839	0.698	1.34511e-67	Basal
Myo1e	1.20659e-71	0.536448	0.811	0.68	2.37807e-67	Basal
Stox2	1.35516e-71	0.545112	0.544	0.329	2.67089e-67	Basal
Snhg1	2.07104e-71	0.402286	0.916	0.83	4.08182e-67	Basal
Tnfrsf12a	2.53484e-71	0.476372	0.925	0.837	4.99592e-67	Basal
Pds5b	2.80891e-71	0.276018	0.407	0.179	5.53608e-67	Basal
Taf1d	3.49182e-71	0.362656	0.788	0.632	6.88202e-67	Basal
Atf7	4.7574e-71	0.364265	0.603	0.4	9.37636e-67	Basal
Zzz3	5.63296e-71	0.348814	0.666	0.484	1.1102e-66	Basal
Cct4	6.14514e-71	0.332537	0.912	0.81	1.21115e-66	Basal
Mdn1	9.44553e-71	0.276156	0.408	0.178	1.86162e-66	Basal
Msrb3	9.79917e-71	0.377058	0.382	0.156	1.93132e-66	Basal
Hspb8	1.27188e-70	0.29593	0.328	0.11	2.50674e-66	Basal
Srsf2	1.28467e-70	0.380681	0.932	0.855	2.53195e-66	Basal
St13	2.57147e-70	0.332025	0.921	0.844	5.06812e-66	Basal
Maml3	8.08163e-70	0.544359	0.761	0.597	1.59281e-65	Basal
Rpl23a	8.12061e-70	0.270908	0.998	0.999	1.60049e-65	Basal
Ank3	1.09416e-69	0.548673	0.902	0.797	2.15648e-65	Basal
Luc7l2	1.4109e-69	0.413864	0.91	0.817	2.78075e-65	Basal
Skint1	1.86889e-69	0.320179	0.37	0.146	3.68339e-65	Basal
Ppp2r3a	2.27086e-69	0.44311	0.692	0.523	4.47563e-65	Basal
Igsf3	2.52051e-69	0.265637	0.475	0.252	4.96768e-65	Basal
Rptor	4.02404e-69	0.309349	0.507	0.28	7.93098e-65	Basal
Rbm25	5.21642e-69	0.368699	0.907	0.823	1.0281e-64	Basal
Arid4b	5.80432e-69	0.381439	0.83	0.708	1.14397e-64	Basal
Lmna	5.82859e-69	0.370516	0.922	0.831	1.14876e-64	Basal
Dock1	7.61533e-69	0.421199	0.718	0.552	1.50091e-64	Basal
Cct6a	8.37321e-69	0.331282	0.841	0.713	1.65028e-64	Basal
Ncor2	1.13267e-68	0.274149	0.508	0.292	2.23239e-64	Basal
Jmy	1.24161e-68	0.384801	0.677	0.488	2.44708e-64	Basal
Cast	1.26734e-68	0.376736	0.994	0.966	2.4978e-64	Basal
Ino80	2.13213e-68	0.360304	0.624	0.428	4.20221e-64	Basal
Sik2	2.48335e-68	0.431254	0.59	0.381	4.89444e-64	Basal
Kcnn4	4.48381e-68	0.340199	0.574	0.35	8.83715e-64	Basal
Kansl1l	5.06845e-68	0.466007	0.57	0.362	9.98941e-64	Basal
Dach1	7.44368e-68	0.599963	0.466	0.251	1.46708e-63	Basal
Ddx21	8.9684e-68	0.345106	0.713	0.525	1.76758e-63	Basal
Skint3	1.04093e-67	0.692933	0.894	0.767	2.05157e-63	Basal
Cd80	1.2839e-67	0.300885	0.469	0.243	2.53045e-63	Basal
Rps4x	1.67614e-67	0.267187	1	0.999	3.3035e-63	Basal
Trim29	2.45793e-67	0.37415	0.827	0.704	4.84433e-63	Basal
Palld	2.55999e-67	0.4671	0.816	0.689	5.04548e-63	Basal
Fut8	2.7056e-67	0.533238	0.785	0.646	5.33246e-63	Basal
Atf2	2.71459e-67	0.379412	0.66	0.487	5.35019e-63	Basal
Ccdc88a	2.73416e-67	0.301297	0.459	0.236	5.38876e-63	Basal
Rpl27a	3.52575e-67	0.267056	1	1	6.9489e-63	Basal
Mbnl1	5.18663e-67	0.424978	0.85	0.728	1.02223e-62	Basal
Rad51b	1.07094e-66	0.497578	0.433	0.21	2.11071e-62	Basal
Cdkal1	1.09194e-66	0.358351	0.571	0.372	2.1521e-62	Basal
Eif4g2	1.49897e-66	0.338529	0.959	0.905	2.95431e-62	Basal
Rps13	2.20603e-66	0.25731	1	1	4.34786e-62	Basal
Ldlrad4	3.32603e-66	0.473301	0.447	0.234	6.55526e-62	Basal
Etl4	3.46382e-66	0.516282	0.763	0.608	6.82685e-62	Basal
Plekha1	3.64813e-66	0.381011	0.735	0.564	7.1901e-62	Basal
Crim1	4.41673e-66	0.453469	0.681	0.521	8.70493e-62	Basal
Dnajc1	4.73191e-66	0.423433	0.797	0.665	9.32613e-62	Basal
Rsrc1	4.82959e-66	0.405748	0.793	0.667	9.51863e-62	Basal
Tubb6	5.19432e-66	0.276408	0.412	0.193	1.02375e-61	Basal
Ggct	5.72274e-66	0.566102	0.776	0.633	1.12789e-61	Basal
Fubp1	6.85812e-66	0.375375	0.747	0.589	1.35167e-61	Basal
Fam193a	8.74883e-66	0.351931	0.631	0.444	1.72431e-61	Basal
Pkp4	1.20807e-65	0.48924	0.725	0.584	2.38098e-61	Basal
Rpl10a	1.76447e-65	0.277647	0.999	0.999	3.47759e-61	Basal
Ogt	1.80166e-65	0.378597	0.729	0.574	3.55089e-61	Basal
Agps	2.20743e-65	0.354469	0.597	0.398	4.35063e-61	Basal
Nme1	2.71988e-65	0.37355	0.875	0.747	5.36061e-61	Basal
Ssbp2	4.07899e-65	0.416629	0.516	0.314	8.03929e-61	Basal
Stom	4.20853e-65	0.277315	0.555	0.334	8.29458e-61	Basal
Foxn3	4.3851e-65	0.352991	0.645	0.464	8.6426e-61	Basal
Brwd1	4.86693e-65	0.353212	0.657	0.482	9.59223e-61	Basal
Syncrip	5.13147e-65	0.349354	0.753	0.607	1.01136e-60	Basal
Calu	5.92952e-65	0.328683	0.714	0.556	1.16865e-60	Basal
Trps1	6.43147e-65	0.503779	0.719	0.553	1.26758e-60	Basal
Rbfox2	6.51397e-65	0.338069	0.632	0.446	1.28384e-60	Basal
Epb41l4aos	7.91691e-65	0.421727	0.929	0.853	1.56034e-60	Basal
B3galnt2	9.42409e-65	0.317729	0.534	0.33	1.85739e-60	Basal
Ebpl	1.02672e-64	0.288979	0.541	0.325	2.02356e-60	Basal
Paics	1.08508e-64	0.297629	0.697	0.512	2.13859e-60	Basal
Dennd2c	1.21035e-64	0.487312	0.656	0.481	2.38548e-60	Basal
Tead1	1.44401e-64	0.366712	0.61	0.42	2.846e-60	Basal
Exoc6b	1.8186e-64	0.437899	0.777	0.628	3.58427e-60	Basal
Sgms1	1.95199e-64	0.367125	0.523	0.318	3.84717e-60	Basal
Ubap2	2.25124e-64	0.311587	0.73	0.556	4.43696e-60	Basal
Smg6	2.50603e-64	0.414626	0.712	0.565	4.93914e-60	Basal
Frmd6	2.8051e-64	0.360706	0.699	0.532	5.52856e-60	Basal
C1qbp	4.17003e-64	0.321888	0.755	0.583	8.21871e-60	Basal
Lman1	5.15544e-64	0.314424	0.763	0.615	1.01609e-59	Basal
Ptpn4	6.45103e-64	0.349041	0.522	0.316	1.27143e-59	Basal
Vegfa	9.53826e-64	0.384584	0.725	0.555	1.87989e-59	Basal
Ints6	1.02037e-63	0.443172	0.689	0.533	2.01106e-59	Basal
Dcbld2	1.1363e-63	0.328666	0.542	0.338	2.23954e-59	Basal
4930402H24Rik	1.15849e-63	0.507988	0.813	0.69	2.28327e-59	Basal
Pi15	1.72326e-63	0.307993	0.312	0.107	3.39638e-59	Basal
Mif	2.06681e-63	0.386299	0.997	0.986	4.07348e-59	Basal
Rdx	2.17485e-63	0.307418	0.864	0.745	4.28642e-59	Basal
Mycbp2	3.01922e-63	0.392689	0.84	0.716	5.95058e-59	Basal
Lemd1	3.5341e-63	0.283288	0.417	0.201	6.96536e-59	Basal
Rbm26	4.63756e-63	0.324514	0.726	0.576	9.14017e-59	Basal
Nipbl	4.88245e-63	0.403569	0.865	0.766	9.62282e-59	Basal
Fryl	5.31764e-63	0.459516	0.806	0.695	1.04805e-58	Basal
Tbc1d5	5.8574e-63	0.468325	0.666	0.49	1.15444e-58	Basal
Tpk1	9.83906e-63	0.360473	0.501	0.291	1.93918e-58	Basal
Serbp1	1.90529e-62	0.278985	0.991	0.972	3.75514e-58	Basal
Fbl	4.14723e-62	0.302725	0.65	0.47	8.17377e-58	Basal
Sema5a	7.52362e-62	0.761993	0.666	0.505	1.48283e-57	Basal
Rps10	9.00179e-62	0.253902	1	0.999	1.77416e-57	Basal
Rock1	1.19645e-61	0.368351	0.902	0.828	2.35808e-57	Basal
Ltbp1	1.27523e-61	0.516665	0.642	0.455	2.51336e-57	Basal
Lrrc4	1.7745e-61	0.258586	0.334	0.128	3.49735e-57	Basal
Specc1	1.97542e-61	0.368326	0.641	0.471	3.89335e-57	Basal
Gsdme	2.18621e-61	0.281343	0.325	0.126	4.30881e-57	Basal
Dock7	2.57814e-61	0.36084	0.71	0.558	5.08126e-57	Basal
Rasal2	2.7248e-61	0.404031	0.647	0.467	5.37032e-57	Basal
Thada	4.48325e-61	0.265271	0.41	0.2	8.83604e-57	Basal
Huwe1	5.31104e-61	0.343346	0.895	0.813	1.04675e-56	Basal
AW554918	5.35906e-61	0.328253	0.449	0.241	1.05622e-56	Basal
Nop58	7.93221e-61	0.325193	0.675	0.483	1.56336e-56	Basal
Mybbp1a	1.26246e-60	0.257452	0.51	0.298	2.48819e-56	Basal
Nenf	1.2746e-60	0.312844	0.908	0.804	2.51212e-56	Basal
Gm29904	1.62633e-60	0.43546	0.578	0.374	3.20534e-56	Basal
Bclaf1	1.62913e-60	0.323093	0.847	0.751	3.21085e-56	Basal
Mpp6	1.65093e-60	0.255734	0.511	0.298	3.25382e-56	Basal
Bnip2	1.9357e-60	0.311921	0.793	0.69	3.81508e-56	Basal
Rabep1	2.34018e-60	0.307856	0.518	0.318	4.61226e-56	Basal
Swap70	4.97605e-60	0.258415	0.45	0.241	9.80729e-56	Basal
Strbp	5.95297e-60	0.378414	0.765	0.638	1.17327e-55	Basal
Ctdspl	7.12612e-60	0.31883	0.584	0.401	1.40449e-55	Basal
Chd9	2.67673e-59	0.379476	0.721	0.58	5.27557e-55	Basal
Id3	2.73145e-59	0.416625	0.419	0.217	5.38342e-55	Basal
Wwox	2.79264e-59	0.56962	0.747	0.612	5.50402e-55	Basal
Peak1	3.08412e-59	0.384777	0.619	0.441	6.07849e-55	Basal
Ascc3	3.71926e-59	0.421813	0.764	0.633	7.33028e-55	Basal
Stard5	5.71325e-59	0.286654	0.382	0.181	1.12602e-54	Basal
Pum1	5.764e-59	0.362247	0.863	0.782	1.13603e-54	Basal
Zfp609	6.60047e-59	0.369622	0.652	0.476	1.30089e-54	Basal
Fam162a	7.07835e-59	0.469387	0.953	0.882	1.39507e-54	Basal
Ranbp1	8.44688e-59	0.331752	0.902	0.796	1.6648e-54	Basal
Lgr4	9.43824e-59	0.372321	0.614	0.443	1.86018e-54	Basal
Trim44	1.03044e-58	0.306001	0.609	0.425	2.0309e-54	Basal
Itgb6	1.50078e-58	0.435646	0.658	0.495	2.95788e-54	Basal
Exoc4	1.82218e-58	0.51613	0.796	0.665	3.59133e-54	Basal
Acin1	1.89498e-58	0.321753	0.752	0.624	3.73482e-54	Basal
Sh3rf1	1.97228e-58	0.504329	0.745	0.613	3.88717e-54	Basal
Pitx1	2.07086e-58	0.374104	0.651	0.48	4.08145e-54	Basal
Rps27rt	2.19661e-58	0.31794	0.934	0.892	4.3293e-54	Basal
Pawr	3.21977e-58	0.365135	0.652	0.495	6.34584e-54	Basal
Fbxw7	4.72505e-58	0.387015	0.732	0.597	9.3126e-54	Basal
Tln1	5.26985e-58	0.306429	0.633	0.47	1.03863e-53	Basal
Mef2a	5.30493e-58	0.377607	0.809	0.701	1.04555e-53	Basal
Phc2	5.69451e-58	0.297172	0.651	0.495	1.12233e-53	Basal
Bzw2	6.96591e-58	0.350084	0.754	0.607	1.37291e-53	Basal
Gnl3	7.26998e-58	0.283978	0.549	0.358	1.43284e-53	Basal
Tanc1	9.86345e-58	0.366363	0.66	0.494	1.94399e-53	Basal
Thrap3	1.07023e-57	0.325998	0.808	0.699	2.10931e-53	Basal
Rpl17	1.20298e-57	0.263077	1	1	2.37095e-53	Basal
Pitpnc1	2.10639e-57	0.424179	0.769	0.639	4.15148e-53	Basal
Pnrc1	2.28445e-57	0.37309	0.934	0.87	4.50243e-53	Basal
Dcaf8	2.57041e-57	0.312409	0.726	0.58	5.06602e-53	Basal
Zfp131	4.98221e-57	0.303954	0.596	0.414	9.81943e-53	Basal
Bcas3	5.0025e-57	0.438714	0.708	0.58	9.85942e-53	Basal
Zmym4	8.11125e-57	0.346124	0.634	0.455	1.59865e-52	Basal
Hnrnpm	9.84454e-57	0.318892	0.796	0.689	1.94026e-52	Basal
Arhgef4	1.0214e-56	0.337312	0.433	0.233	2.01307e-52	Basal
Ust	1.044e-56	0.322016	0.402	0.204	2.05761e-52	Basal
Pdpn	1.4559e-56	0.308075	0.368	0.168	2.86944e-52	Basal
Snrpf	1.75785e-56	0.302736	0.97	0.906	3.46454e-52	Basal
Vezf1	1.87289e-56	0.310534	0.704	0.566	3.69127e-52	Basal
Glcci1	2.12219e-56	0.29596	0.444	0.244	4.18263e-52	Basal
Cdk12	2.25365e-56	0.328611	0.709	0.566	4.44171e-52	Basal
Simc1	2.52049e-56	0.251124	0.363	0.16	4.96763e-52	Basal
Fn1	2.54834e-56	0.341225	0.173	0.026	5.02253e-52	Basal
Eprs	4.40943e-56	0.307178	0.719	0.576	8.69054e-52	Basal
Uri1	7.73484e-56	0.3079	0.65	0.486	1.52446e-51	Basal
Btg3	1.12326e-55	0.252619	0.549	0.354	2.21383e-51	Basal
Mark3	2.2665e-55	0.325251	0.678	0.535	4.46705e-51	Basal
Wnk1	2.76927e-55	0.391101	0.884	0.816	5.45796e-51	Basal
Fto	3.54337e-55	0.343665	0.606	0.444	6.98364e-51	Basal
Rps12	3.94895e-55	0.257859	1	0.999	7.78299e-51	Basal
Xpo7	6.72798e-55	0.300598	0.61	0.429	1.32602e-50	Basal
Pdss2	8.42698e-55	0.288379	0.436	0.242	1.66087e-50	Basal
Atp9b	8.75543e-55	0.373601	0.693	0.553	1.72561e-50	Basal
Cmss1	1.08896e-54	0.278632	0.975	0.929	2.14623e-50	Basal
Jmjd1c	2.87426e-54	0.391077	0.804	0.706	5.66488e-50	Basal
Trim33	3.16022e-54	0.312204	0.698	0.554	6.22847e-50	Basal
Top2b	4.68968e-54	0.294818	0.676	0.53	9.24288e-50	Basal
Cct5	5.20277e-54	0.29001	0.929	0.86	1.02541e-49	Basal
Trpm7	6.95372e-54	0.293225	0.589	0.41	1.37051e-49	Basal
Lims1	7.64815e-54	0.351061	0.722	0.597	1.50737e-49	Basal
Ap2b1	8.10762e-54	0.299108	0.724	0.59	1.59793e-49	Basal
Stim1	1.06944e-53	0.327174	0.588	0.422	2.10777e-49	Basal
Gtf2ird1	1.0885e-53	0.253092	0.529	0.338	2.14533e-49	Basal
Lgals1	1.30795e-53	0.42822	0.255	0.082	2.57784e-49	Basal
Cdk2ap1	1.37928e-53	0.28627	0.665	0.524	2.71843e-49	Basal
Slco2a1	1.60017e-53	0.468277	0.455	0.275	3.15378e-49	Basal
Map4k4	2.04349e-53	0.31441	0.711	0.579	4.02752e-49	Basal
Phf3	3.91341e-53	0.290856	0.633	0.471	7.71294e-49	Basal
Ppp3cb	4.26064e-53	0.280419	0.634	0.456	8.39729e-49	Basal
Mast4	5.96127e-53	0.462194	0.885	0.817	1.17491e-48	Basal
Baz2b	6.91253e-53	0.423691	0.8	0.712	1.36239e-48	Basal
Lrch1	9.36209e-53	0.365949	0.567	0.396	1.84517e-48	Basal
H3f3b	9.44177e-53	0.28789	0.999	0.994	1.86088e-48	Basal
Gtf2i	9.61434e-53	0.269368	0.588	0.402	1.89489e-48	Basal
Npm3	1.00653e-52	0.259957	0.62	0.436	1.98376e-48	Basal
Tfdp2	1.21627e-52	0.258014	0.492	0.307	2.39714e-48	Basal
Tmcc1	1.42583e-52	0.421211	0.716	0.586	2.81016e-48	Basal
Qk	1.46798e-52	0.282089	0.782	0.667	2.89325e-48	Basal
Tcea1	1.64702e-52	0.291128	0.858	0.783	3.24611e-48	Basal
Zfp644	1.68161e-52	0.332564	0.729	0.594	3.31428e-48	Basal
Farp1	1.74066e-52	0.312188	0.503	0.322	3.43066e-48	Basal
Mpped2	2.06142e-52	0.314577	0.526	0.341	4.06285e-48	Basal
Vti1a	2.34597e-52	0.391755	0.753	0.644	4.62368e-48	Basal
Wwp1	2.43371e-52	0.435693	0.683	0.563	4.7966e-48	Basal
Ifitm3	4.89271e-52	0.356898	0.998	0.986	9.64303e-48	Basal
Glud1	5.0912e-52	0.268906	0.776	0.65	1.00342e-47	Basal
Flrt2	6.44175e-52	0.329053	0.399	0.213	1.2696e-47	Basal
Sfr1	6.49737e-52	0.315565	0.97	0.943	1.28057e-47	Basal
Scaf8	6.59224e-52	0.330915	0.627	0.466	1.29927e-47	Basal
Ddx17	6.79563e-52	0.293719	0.722	0.589	1.33935e-47	Basal
Katnbl1	6.86778e-52	0.290024	0.594	0.43	1.35357e-47	Basal
Epcam	9.08141e-52	0.434233	0.995	0.99	1.78986e-47	Basal
Ubn2	1.50025e-51	0.355319	0.846	0.757	2.95685e-47	Basal
Gm37240	2.16918e-51	0.365843	0.631	0.451	4.27524e-47	Basal
Srek1	2.34822e-51	0.318469	0.658	0.517	4.62811e-47	Basal
Klra4	2.46471e-51	0.256349	0.223	0.064	4.8577e-47	Basal
Frrs1	3.01479e-51	0.364674	0.779	0.651	5.94186e-47	Basal
Cdk13	4.69457e-51	0.307875	0.693	0.54	9.25252e-47	Basal
Brd4	4.81666e-51	0.28658	0.817	0.716	9.49315e-47	Basal
Igfbp7	4.89624e-51	0.406297	0.949	0.868	9.64999e-47	Basal
Gm49797	7.69686e-51	0.272595	0.444	0.258	1.51697e-46	Basal
Afap1	7.80714e-51	0.252645	0.478	0.295	1.53871e-46	Basal
Klf7	9.0936e-51	0.357635	0.676	0.541	1.79226e-46	Basal
Cep164	1.16173e-50	0.267801	0.667	0.512	2.28965e-46	Basal
Txndc17	1.40745e-50	0.302998	0.991	0.99	2.77394e-46	Basal
Pdap1	2.23129e-50	0.282597	0.943	0.869	4.39765e-46	Basal
Usp24	2.84465e-50	0.291801	0.548	0.378	5.60652e-46	Basal
Cspp1	3.66135e-50	0.322842	0.614	0.455	7.21616e-46	Basal
Ankrd44	5.06265e-50	0.286916	0.342	0.164	9.97798e-46	Basal
Neo1	7.28817e-50	0.272647	0.519	0.339	1.43643e-45	Basal
Mrps28	8.04966e-50	0.260561	0.626	0.472	1.58651e-45	Basal
Vps13a	8.63892e-50	0.316681	0.697	0.555	1.70265e-45	Basal
Snhg8	9.06099e-50	0.275239	0.903	0.833	1.78583e-45	Basal
Gphn	9.20638e-50	0.466033	0.841	0.748	1.81449e-45	Basal
Atxn2	1.29823e-49	0.280719	0.731	0.595	2.55868e-45	Basal
Hnrnpu	1.30881e-49	0.297457	0.843	0.763	2.57953e-45	Basal
Herc2	2.0881e-49	0.28308	0.601	0.434	4.11544e-45	Basal
Sh3pxd2a	3.04809e-49	0.315252	0.709	0.585	6.00747e-45	Basal
Evi5	3.15789e-49	0.264283	0.519	0.347	6.22388e-45	Basal
Dlg1	3.21978e-49	0.420605	0.837	0.739	6.34586e-45	Basal
Cnot4	4.48647e-49	0.336148	0.741	0.629	8.84238e-45	Basal
Tcp1	4.78381e-49	0.270884	0.892	0.83	9.42841e-45	Basal
Srcap	5.0219e-49	0.291476	0.636	0.489	9.89767e-45	Basal
Spata5	5.76317e-49	0.257801	0.399	0.215	1.13586e-44	Basal
Clstn1	5.8059e-49	0.265592	0.623	0.453	1.14428e-44	Basal
Tcim	8.00893e-49	0.378762	0.889	0.767	1.57848e-44	Basal
Plekha5	8.34626e-49	0.372915	0.679	0.545	1.64496e-44	Basal
Mrpl23	9.12941e-49	0.285999	0.913	0.824	1.79932e-44	Basal
Ambra1	1.24841e-48	0.327463	0.676	0.519	2.46048e-44	Basal
Cmip	1.43724e-48	0.377407	0.753	0.634	2.83266e-44	Basal
Mgmt	2.00081e-48	0.31254	0.592	0.423	3.9434e-44	Basal
Hif1a	2.12926e-48	0.317735	0.785	0.686	4.19656e-44	Basal
Hivep2	2.13023e-48	0.456044	0.786	0.675	4.19847e-44	Basal
Alox12	2.31096e-48	0.297622	0.59	0.41	4.55467e-44	Basal
Ddhd1	2.40853e-48	0.324599	0.478	0.305	4.74698e-44	Basal
Phf20l1	3.50684e-48	0.329806	0.819	0.723	6.91163e-44	Basal
Hacd2	4.26924e-48	0.305683	0.822	0.718	8.41424e-44	Basal
Rbm6	5.47936e-48	0.350192	0.757	0.626	1.07993e-43	Basal
Tnrc6b	8.92852e-48	0.349548	0.819	0.734	1.75972e-43	Basal
Svil	1.10594e-47	0.380942	0.814	0.721	2.1797e-43	Basal
Rnf216	1.24196e-47	0.293002	0.595	0.43	2.44777e-43	Basal
Cnot6l	1.29213e-47	0.495832	0.823	0.733	2.54667e-43	Basal
5330438D12Rik	1.40176e-47	0.307319	0.504	0.324	2.76272e-43	Basal
Csnk1g1	1.56677e-47	0.353149	0.707	0.575	3.08795e-43	Basal
Acvr1	1.57293e-47	0.301804	0.618	0.47	3.10008e-43	Basal
Kif26b	1.81595e-47	0.301571	0.342	0.165	3.57906e-43	Basal
Caprin1	1.93518e-47	0.275788	0.764	0.642	3.81404e-43	Basal
Ylpm1	2.24457e-47	0.25901	0.548	0.383	4.42382e-43	Basal
Ern1	2.56505e-47	0.384851	0.611	0.458	5.05546e-43	Basal
Ptpre	3.6392e-47	0.282383	0.529	0.367	7.1725e-43	Basal
Hnrnpa3	3.72643e-47	0.297216	0.962	0.909	7.34443e-43	Basal
Mast2	4.57705e-47	0.349839	0.658	0.517	9.02091e-43	Basal
Antxr2	4.80775e-47	0.446011	0.595	0.424	9.4756e-43	Basal
Chd6	4.81846e-47	0.311205	0.708	0.588	9.49671e-43	Basal
Plcg2	6.68239e-47	0.265722	0.471	0.297	1.31703e-42	Basal
Smad4	8.17693e-47	0.253741	0.796	0.664	1.61159e-42	Basal
Nr1d2	1.39595e-46	0.27632	0.529	0.367	2.75128e-42	Basal
Hnrnph1	1.739e-46	0.251486	0.665	0.505	3.42739e-42	Basal
Sh3kbp1	1.95421e-46	0.384565	0.769	0.662	3.85156e-42	Basal
Fkbp4	2.10516e-46	0.258858	0.719	0.58	4.14905e-42	Basal
Bzw1	2.13086e-46	0.268371	0.892	0.822	4.19971e-42	Basal
Irf6	2.71927e-46	0.379076	0.851	0.778	5.35941e-42	Basal
Smyd3	8.92097e-46	0.416057	0.739	0.632	1.75823e-41	Basal
Thsd7a	9.82202e-46	0.325853	0.238	0.083	1.93582e-41	Basal
Cnot2	1.3825e-45	0.35696	0.749	0.65	2.72478e-41	Basal
Kmt2a	1.94959e-45	0.269786	0.673	0.525	3.84244e-41	Basal
Actb	2.2746e-45	0.321388	1	0.99	4.48301e-41	Basal
Ptpn2	3.41437e-45	0.251453	0.634	0.479	6.72938e-41	Basal
Rras2	3.48264e-45	0.27084	0.564	0.415	6.86394e-41	Basal
Znrf3	3.52952e-45	0.296862	0.526	0.355	6.95632e-41	Basal
Pan3	4.47132e-45	0.33492	0.763	0.662	8.81253e-41	Basal
Larp1b	4.62307e-45	0.34312	0.649	0.533	9.11162e-41	Basal
Krt20	4.69562e-45	0.318579	0.142	0.331	9.2546e-41	Basal
Gm2000	5.97298e-45	0.273257	0.95	0.91	1.17721e-40	Basal
Pmepa1	6.88754e-45	0.341323	0.988	0.955	1.35746e-40	Basal
Wac	7.85773e-45	0.277867	0.84	0.753	1.54868e-40	Basal
Syne2	8.03321e-45	0.341474	0.702	0.577	1.58327e-40	Basal
Eif4g1	8.32183e-45	0.270476	0.792	0.7	1.64015e-40	Basal
Tgfb1	9.90819e-45	0.283556	0.759	0.632	1.9528e-40	Basal
Psmd1	1.10672e-44	0.263925	0.841	0.759	2.18124e-40	Basal
Bptf	1.25292e-44	0.274158	0.731	0.613	2.46938e-40	Basal
Rb1cc1	1.29803e-44	0.314557	0.741	0.639	2.55829e-40	Basal
Gsk3b	1.48787e-44	0.278352	0.898	0.836	2.93244e-40	Basal
Ptpn1	1.64668e-44	0.277873	0.63	0.497	3.24545e-40	Basal
Ncor1	1.72393e-44	0.28702	0.903	0.835	3.39768e-40	Basal
Ahnak2	1.88997e-44	0.258946	0.616	0.461	3.72495e-40	Basal
Gm49980	2.16651e-44	0.488629	0.606	0.457	4.26997e-40	Basal
Stk3	2.76973e-44	0.315738	0.611	0.459	5.45887e-40	Basal
Qrich1	2.92978e-44	0.251315	0.569	0.41	5.77431e-40	Basal
Cog5	3.09572e-44	0.283019	0.566	0.408	6.10135e-40	Basal
Abl2	3.78524e-44	0.383079	0.694	0.575	7.46034e-40	Basal
Slc7a1	3.80058e-44	0.270117	0.415	0.244	7.49057e-40	Basal
Rnf169	3.9351e-44	0.318187	0.565	0.398	7.75569e-40	Basal
Bex3	4.91346e-44	0.266271	0.728	0.578	9.68393e-40	Basal
Nasp	8.90555e-44	0.254874	0.594	0.44	1.75519e-39	Basal
Thoc2	1.03794e-43	0.282334	0.8	0.709	2.04568e-39	Basal
Gm4610	1.04578e-43	0.251586	0.417	0.243	2.06112e-39	Basal
Lnpep	1.3587e-43	0.256737	0.589	0.43	2.67786e-39	Basal
Dapk1	1.53078e-43	0.259866	0.485	0.325	3.01702e-39	Basal
Sox21	1.69918e-43	0.313029	0.613	0.456	3.34891e-39	Basal
Atf4	1.77498e-43	0.270409	0.908	0.851	3.49832e-39	Basal
Uqcrc1	2.32076e-43	0.29996	0.845	0.767	4.57398e-39	Basal
Mgp	2.48407e-43	0.728514	0.215	0.07	4.89586e-39	Basal
Snrpd3	2.49101e-43	0.266668	0.898	0.797	4.90953e-39	Basal
Setd5	3.37868e-43	0.329708	0.819	0.738	6.65903e-39	Basal
Arglu1	3.61502e-43	0.275942	0.741	0.615	7.12485e-39	Basal
Gigyf2	4.60135e-43	0.322066	0.645	0.517	9.0688e-39	Basal
Zfp280d	8.31023e-43	0.290163	0.619	0.474	1.63786e-38	Basal
Pdia6	8.46331e-43	0.29774	0.883	0.811	1.66803e-38	Basal
Fer	8.99343e-43	0.296419	0.575	0.419	1.77252e-38	Basal
Trp53	1.33525e-42	0.252217	0.701	0.567	2.63165e-38	Basal
4932438A13Rik	1.71792e-42	0.266393	0.583	0.436	3.38585e-38	Basal
Ddx50	2.15606e-42	0.251972	0.658	0.533	4.24937e-38	Basal
Rfx3	2.71132e-42	0.317123	0.472	0.302	5.34374e-38	Basal
Meis2	3.039e-42	0.544037	0.968	0.933	5.98957e-38	Basal
Rapgef6	3.1024e-42	0.301334	0.744	0.636	6.11452e-38	Basal
Klf13	3.5917e-42	0.280013	0.641	0.502	7.07888e-38	Basal
Ehbp1	4.4815e-42	0.302178	0.544	0.385	8.8326e-38	Basal
Msi2	4.52727e-42	0.372606	0.827	0.731	8.9228e-38	Basal
Hdac8	5.37722e-42	0.31571	0.495	0.335	1.0598e-37	Basal
B230219D22Rik	6.88296e-42	0.259849	0.848	0.771	1.35656e-37	Basal
Mkln1	8.72334e-42	0.302157	0.733	0.633	1.71928e-37	Basal
Mrtfa	1.10103e-41	0.262136	0.467	0.301	2.17001e-37	Basal
Pkp1	1.43607e-41	0.293931	0.884	0.783	2.83036e-37	Basal
Efna5	1.48238e-41	0.360504	0.614	0.456	2.92162e-37	Basal
Zfp292	2.17815e-41	0.262752	0.647	0.506	4.29291e-37	Basal
B3gnt2	2.70156e-41	0.26161	0.667	0.555	5.32449e-37	Basal
Herc1	3.2055e-41	0.252051	0.523	0.371	6.31771e-37	Basal
Ubr5	4.17794e-41	0.269133	0.705	0.583	8.23431e-37	Basal
Ttc39c	4.39757e-41	0.342254	0.431	0.278	8.66717e-37	Basal
Ift43	5.38692e-41	0.252239	0.773	0.667	1.06171e-36	Basal
Hnrnpab	5.82421e-41	0.252639	0.966	0.905	1.14789e-36	Basal
Zfc3h1	5.85451e-41	0.256607	0.58	0.435	1.15386e-36	Basal
Enah	7.38368e-41	0.33502	0.874	0.824	1.45525e-36	Basal
Zcchc7	7.57184e-41	0.379315	0.772	0.662	1.49233e-36	Basal
Tax1bp1	1.33677e-40	0.250447	0.962	0.938	2.63463e-36	Basal
Lrrk1	1.52369e-40	0.330189	0.685	0.574	3.00305e-36	Basal
Ago2	1.58448e-40	0.260499	0.697	0.582	3.12285e-36	Basal
Adnp	1.63914e-40	0.256478	0.648	0.516	3.23058e-36	Basal
Col4a5	1.7254e-40	0.391914	0.633	0.498	3.40059e-36	Basal
Cux1	2.04449e-40	0.329806	0.831	0.758	4.02949e-36	Basal
Fbxo11	2.22e-40	0.300584	0.781	0.669	4.37541e-36	Basal
Taf10	3.06774e-40	0.262785	0.921	0.868	6.04621e-36	Basal
Rel	4.42975e-40	0.260799	0.589	0.449	8.7306e-36	Basal
Mllt10	5.01445e-40	0.318748	0.76	0.663	9.88297e-36	Basal
Ranbp9	8.34795e-40	0.255354	0.62	0.491	1.6453e-35	Basal
Zmiz1	9.29225e-40	0.295732	0.821	0.745	1.83141e-35	Basal
Btbd7	1.04511e-39	0.281166	0.784	0.704	2.0598e-35	Basal
Dcaf6	1.06291e-39	0.297635	0.554	0.411	2.0949e-35	Basal
Sbno1	1.62628e-39	0.252067	0.771	0.677	3.20523e-35	Basal
Far1	2.17539e-39	0.251199	0.775	0.648	4.28748e-35	Basal
Brd2	2.64913e-39	0.274636	0.813	0.735	5.22117e-35	Basal
Tango6	2.78301e-39	0.271113	0.419	0.262	5.48504e-35	Basal
Mib1	2.86103e-39	0.280937	0.671	0.544	5.63881e-35	Basal
Uhrf2	3.5007e-39	0.259716	0.643	0.516	6.89952e-35	Basal
Rfx7	4.0019e-39	0.298011	0.6	0.467	7.88734e-35	Basal
Usp47	4.9102e-39	0.264499	0.631	0.499	9.67751e-35	Basal
Pum2	5.79592e-39	0.264787	0.79	0.692	1.14232e-34	Basal
Usp9x	6.16884e-39	0.283062	0.744	0.659	1.21582e-34	Basal
Ecpas	6.69229e-39	0.263591	0.65	0.511	1.31898e-34	Basal
Prkcg	6.81062e-39	0.281112	0.314	0.158	1.3423e-34	Basal
Ptprk	9.32975e-39	0.429124	0.798	0.726	1.8388e-34	Basal
Fam135a	9.80996e-39	0.273367	0.667	0.542	1.93345e-34	Basal
Nup98	1.42524e-38	0.279593	0.66	0.541	2.809e-34	Basal
Pds5a	2.58481e-38	0.258944	0.682	0.559	5.0944e-34	Basal
Tbl1xr1	6.79111e-38	0.27646	0.697	0.581	1.33846e-33	Basal
mt-Nd6	6.79182e-38	0.346921	0.589	0.443	1.3386e-33	Basal
Prpf40a	1.11372e-37	0.251474	0.871	0.802	2.19503e-33	Basal
Ap3b1	1.71778e-37	0.272774	0.736	0.639	3.38558e-33	Basal
Ash1l	5.59861e-37	0.271155	0.82	0.736	1.10343e-32	Basal
Tnnt2	9.20078e-37	0.308013	0.511	0.368	1.81338e-32	Basal
Zfp148	1.23506e-36	0.261816	0.714	0.615	2.43418e-32	Basal
Helz	1.50833e-36	0.254395	0.549	0.413	2.97277e-32	Basal
Arhgef12	2.12955e-36	0.276436	0.777	0.679	4.19713e-32	Basal
Ifitm1	3.26843e-36	0.652061	0.49	0.313	6.44175e-32	Basal
Arid2	5.67275e-36	0.256775	0.588	0.458	1.11804e-31	Basal
Celf1	7.65033e-36	0.257622	0.783	0.686	1.5078e-31	Basal
Zfp407	8.45529e-36	0.314229	0.573	0.441	1.66645e-31	Basal
Ube3a	8.57078e-36	0.253145	0.823	0.736	1.68922e-31	Basal
Junos	9.18662e-36	0.341957	0.556	0.425	1.81059e-31	Basal
Galnt1	9.97435e-36	0.270917	0.683	0.572	1.96584e-31	Basal
Btaf1	1.04179e-35	0.251704	0.625	0.493	2.05326e-31	Basal
Taf15	1.12096e-35	0.254108	0.72	0.605	2.2093e-31	Basal
Tpm2	1.15546e-35	0.259848	0.957	0.92	2.2773e-31	Basal
Bmpr1a	1.54988e-35	0.253318	0.698	0.595	3.05466e-31	Basal
R3hdm1	2.15657e-35	0.26798	0.66	0.547	4.25039e-31	Basal
Ccnd2	2.52574e-35	0.272412	0.883	0.775	4.97798e-31	Basal
Ythdc1	2.52883e-35	0.282276	0.863	0.807	4.98407e-31	Basal
Faf1	5.76289e-35	0.313861	0.716	0.616	1.13581e-30	Basal
Rnf217	6.62239e-35	0.287053	0.541	0.406	1.30521e-30	Basal
Kcnq1ot1	1.62377e-34	0.285372	0.414	0.26	3.20029e-30	Basal
Pcmtd1	2.86945e-34	0.267202	0.842	0.774	5.65539e-30	Basal
Pla2g4a	4.06012e-34	0.257991	0.597	0.474	8.0021e-30	Basal
Iqgap1	4.24311e-34	0.278657	0.946	0.903	8.36275e-30	Basal
Map3k5	7.92144e-34	0.292729	0.548	0.422	1.56124e-29	Basal
Mapk6	8.45956e-34	0.254923	0.862	0.783	1.66729e-29	Basal
Med13l	8.60703e-34	0.272053	0.679	0.59	1.69636e-29	Basal
Slmap	1.19304e-33	0.271933	0.733	0.644	2.35137e-29	Basal
Ube2e2	1.6118e-33	0.395803	0.768	0.696	3.1767e-29	Basal
Phf14	1.70704e-33	0.258436	0.766	0.683	3.3644e-29	Basal
Klhl24	2.2084e-33	0.263272	0.707	0.593	4.35253e-29	Basal
Psme4	2.32994e-33	0.282513	0.804	0.738	4.59208e-29	Basal
Ctsc	2.64034e-33	0.539803	0.888	0.882	5.20385e-29	Basal
Mcc	2.65897e-33	0.433548	0.695	0.603	5.24057e-29	Basal
Clu	3.32026e-33	0.353298	0.739	0.643	6.5439e-29	Basal
Aff4	4.73957e-33	0.259572	0.851	0.803	9.34122e-29	Basal
Rap1gds1	6.45328e-33	0.260358	0.539	0.414	1.27188e-28	Basal
Ptgs2	2.24738e-32	0.38055	0.356	0.213	4.42936e-28	Basal
Depp1	3.40098e-32	0.496963	0.411	0.259	6.70299e-28	Basal
Pak1	4.86065e-32	0.253903	0.643	0.532	9.57985e-28	Basal
Gpd2	9.17482e-32	0.307364	0.722	0.628	1.80826e-27	Basal
Rabgap1	1.22555e-31	0.266591	0.658	0.564	2.41544e-27	Basal
Uty	1.34329e-31	0.302664	0.649	0.542	2.64749e-27	Basal
Zzef1	1.40501e-31	0.300312	0.498	0.371	2.76914e-27	Basal
Nsd1	3.18391e-31	0.250425	0.721	0.619	6.27516e-27	Basal
Ncoa2	4.00171e-31	0.281067	0.689	0.594	7.88696e-27	Basal
Ctnna1	5.72749e-31	0.254583	0.964	0.941	1.12883e-26	Basal
Nbeal1	1.88827e-30	0.261942	0.782	0.704	3.7216e-26	Basal
Resf1	1.92054e-30	0.264102	0.747	0.651	3.78518e-26	Basal
Erbin	5.5266e-30	0.27161	0.774	0.701	1.08924e-25	Basal
Nedd4l	1.30709e-29	0.291375	0.637	0.535	2.57614e-25	Basal
Kpna4	1.55173e-29	0.25823	0.838	0.776	3.05831e-25	Basal
Fcho2	2.20067e-29	0.260111	0.704	0.621	4.33731e-25	Basal
Tiam1	2.384e-29	0.279303	0.585	0.479	4.69863e-25	Basal
Tnks2	5.35568e-29	0.257397	0.856	0.804	1.05555e-24	Basal
Arhgap42	6.37494e-29	0.287354	0.668	0.56	1.25644e-24	Basal
Hes1	1.64297e-28	0.332273	0.974	0.945	3.23812e-24	Basal
Osbpl3	5.62509e-28	0.294143	0.833	0.758	1.10865e-23	Basal
Srgap3	8.16556e-28	0.293776	0.653	0.556	1.60935e-23	Basal
Zfand3	2.91541e-27	0.270284	0.741	0.672	5.74599e-23	Basal
Map2k4	3.17263e-27	0.275758	0.779	0.707	6.25293e-23	Basal
Rbms1	3.23499e-27	0.267474	0.921	0.886	6.37585e-23	Basal
Airn	5.3792e-27	0.330689	0.661	0.574	1.06019e-22	Basal
Sox11	8.13989e-27	0.290582	0.165	0.061	1.60429e-22	Basal
Cstb	1.727e-26	0.283675	0.997	0.999	3.40375e-22	Basal
Osbpl9	3.4376e-26	0.253934	0.726	0.667	6.77517e-22	Basal
Ar	7.91885e-26	0.277622	0.877	0.816	1.56073e-21	Basal
Elf1	1.52969e-25	0.274699	0.865	0.833	3.01487e-21	Basal
Arid1b	2.68229e-25	0.264932	0.687	0.607	5.28653e-21	Basal
Ankhd1	5.17293e-25	0.258981	0.777	0.72	1.01953e-20	Basal
Nhsl1	8.66107e-25	0.372165	0.722	0.648	1.70701e-20	Basal
A130010J15Rik	2.12627e-23	0.272042	0.421	0.314	4.19066e-19	Basal
Rnd3	6.19249e-23	0.278621	0.792	0.732	1.22048e-18	Basal
Hipk2	1.11884e-21	0.262896	0.675	0.607	2.20512e-17	Basal
Zfpm2	9.24872e-21	0.352708	0.234	0.133	1.82283e-16	Basal
Gcnt2	2.94647e-20	0.293207	0.83	0.785	5.8072e-16	Basal
Magi1	2.32512e-19	0.269879	0.716	0.647	4.58259e-15	Basal
Tle4	7.52362e-19	0.257652	0.72	0.663	1.48283e-14	Basal
Glis3	1.18625e-18	0.394291	0.674	0.599	2.33797e-14	Basal
Atrnl1	1.29293e-18	0.261927	0.73	0.668	2.54823e-14	Basal
Arap2	2.27172e-18	0.252623	0.811	0.748	4.47733e-14	Basal
Robo2	5.12631e-18	0.412563	0.574	0.499	1.01035e-13	Basal
Tslp	1.38391e-17	1.07266	0.373	0.277	2.72755e-13	Basal
Ptpn13	1.09904e-16	0.278276	0.898	0.861	2.16609e-12	Basal
Meis1	4.35015e-14	0.270622	0.535	0.459	8.5737e-10	Basal
S100a4	1.26331e-12	0.417963	0.498	0.427	2.48987e-08	Basal
Tshz2	6.26573e-11	0.259776	0.786	0.761	1.23491e-06	Basal
Jun	7.22045e-11	0.2531	0.956	0.934	1.42308e-06	Basal
Calcb	1.88401e-09	0.371351	0.814	0.801	3.7132e-05	Basal
Msmb	3.85825e-07	0.365005	0.995	0.99	0.00760422	Basal
Defb50	4.25125e-07	0.257985	1	1	0.00837878	Basal
Psca	0	4.59279	0.998	0.991	0	Luminal
Sprr1a	0	3.26373	0.986	0.768	0	Luminal
Fth1	0	2.95954	1	1	0	Luminal
Mal	0	2.43557	0.961	0.495	0	Luminal
Gsto1	0	2.43016	1	1	0	Luminal
Pdzk1ip1	0	1.91879	0.917	0.301	0	Luminal
Krt19	0	1.90109	0.991	0.92	0	Luminal
Csta1	0	1.77146	0.957	0.636	0	Luminal
Ly6a	0	1.66979	0.998	0.978	0	Luminal
Sat1	0	1.59685	0.999	0.963	0	Luminal
Tspan1	0	1.55642	0.847	0.42	0	Luminal
Elf3	0	1.53826	0.933	0.469	0	Luminal
1810037I17Rik	0	1.41745	0.999	0.992	0	Luminal
Tspan8	0	1.35814	0.869	0.451	0	Luminal
Tmem45b	0	1.34327	0.784	0.216	0	Luminal
Mal2	0	1.34075	0.915	0.378	0	Luminal
Phlda1	0	1.2846	0.97	0.893	0	Luminal
Gabrp	0	1.26995	0.832	0.284	0	Luminal
Cldn7	0	1.22717	0.977	0.754	0	Luminal
Gprc5a	0	1.21935	0.918	0.566	0	Luminal
S100a14	0	1.1212	1	0.999	0	Luminal
Cystm1	0	1.11525	0.978	0.731	0	Luminal
Lgals3	0	1.08511	0.999	0.996	0	Luminal
Tacstd2	0	1.07344	0.975	0.907	0	Luminal
S100a16	0	1.03916	0.997	0.992	0	Luminal
Rab25	0	1.01155	0.973	0.836	0	Luminal
Gng5	0	0.894469	1	0.997	0	Luminal
Rab11a	0	0.850096	0.987	0.914	0	Luminal
Serpinb11	1.6752e-304	0.75506	0.747	0.181	3.30166e-300	Luminal
Cox8a	1.37148e-303	0.642598	1	0.999	2.70305e-299	Luminal
Cldn4	2.61655e-301	1.16169	0.977	0.916	5.15695e-297	Luminal
Hopx	9.32039e-300	1.61263	0.901	0.551	1.83696e-295	Luminal
Ceacam1	1.56045e-299	1.15041	0.847	0.366	3.07548e-295	Luminal
Gsta4	6.12689e-299	1.42256	0.993	0.995	1.20755e-294	Luminal
Nccrp1	1.12556e-296	1.74606	0.659	0.161	2.21838e-292	Luminal
Prdx5	1.06704e-294	0.870537	0.995	0.944	2.10303e-290	Luminal
Krt13	4.89236e-292	2.41142	0.937	0.726	9.64235e-288	Luminal
Clic3	1.12871e-290	0.862566	0.772	0.24	2.22457e-286	Luminal
Rnf186	7.45048e-290	0.797117	0.576	0.069	1.46841e-285	Luminal
Oit1	7.97626e-288	0.868084	0.747	0.245	1.57204e-283	Luminal
Cd24a	8.66353e-284	1.01711	0.965	0.842	1.70749e-279	Luminal
Lrrc26	2.16664e-279	0.775939	0.613	0.108	4.27022e-275	Luminal
Crnn	2.17005e-274	0.991283	0.688	0.192	4.27695e-270	Luminal
Krt7	4.52339e-271	1.01822	0.998	0.999	8.91516e-267	Luminal
Aldh1a3	3.67159e-267	1.1823	0.912	0.482	7.23634e-263	Luminal
S100a11	4.81472e-263	0.735813	1	1	9.48933e-259	Luminal
Ly6d	2.83826e-262	1.36787	0.993	0.941	5.59393e-258	Luminal
Smim14	5.58859e-262	0.865103	0.969	0.892	1.10146e-257	Luminal
Pttg1ip	2.50737e-260	1.1232	0.965	0.823	4.94178e-256	Luminal
Prr15l	4.40114e-259	0.594015	0.674	0.165	8.6742e-255	Luminal
Arg1	7.95151e-259	1.98806	0.864	0.535	1.56716e-254	Luminal
Nupr1	2.43998e-258	1.4344	1	1	4.80896e-254	Luminal
Prr13	6.1177e-258	0.929807	0.927	0.721	1.20574e-253	Luminal
Mall	2.83886e-253	0.924647	0.807	0.391	5.59512e-249	Luminal
Areg	7.76277e-253	1.4606	0.92	0.753	1.52997e-248	Luminal
Krt6a	1.12455e-252	1.23089	0.986	0.921	2.21638e-248	Luminal
Anxa1	9.90128e-246	1.22843	0.992	0.992	1.95144e-241	Luminal
Cd9	3.12266e-239	0.677763	0.999	0.999	6.15446e-235	Luminal
Ecm1	3.74193e-239	1.6723	0.97	0.921	7.37497e-235	Luminal
Bik	1.25154e-238	0.529499	0.642	0.163	2.46665e-234	Luminal
Capg	1.30021e-233	0.631093	0.995	0.992	2.56259e-229	Luminal
Mgst3	2.02663e-233	1.11787	0.906	0.722	3.99428e-229	Luminal
Fxyd4	4.23015e-233	1.23811	0.941	0.731	8.3372e-229	Luminal
Arpc3	1.98691e-229	0.584405	0.994	0.972	3.91601e-225	Luminal
Slurp1	3.27399e-224	2.82826	0.702	0.31	6.45271e-220	Luminal
Ccdc12	3.6234e-221	0.765116	0.938	0.757	7.14136e-217	Luminal
Cysrt1	1.52583e-220	0.906152	0.747	0.318	3.00726e-216	Luminal
Taldo1	1.09251e-218	0.704259	0.978	0.933	2.15324e-214	Luminal
Chp1	6.23141e-217	0.856447	0.894	0.653	1.22815e-212	Luminal
Mien1	3.40726e-216	0.782713	0.945	0.796	6.71537e-212	Luminal
Golm1	1.09412e-214	0.622692	0.681	0.252	2.15641e-210	Luminal
Tmprss11g	2.68806e-214	0.603227	0.672	0.201	5.29789e-210	Luminal
AC168977.1	5.68396e-208	0.890321	0.553	0.134	1.12025e-203	Luminal
R3hdm4	7.70628e-206	0.601677	0.964	0.844	1.51883e-201	Luminal
Anxa2	1.97936e-203	0.859941	0.994	0.991	3.90112e-199	Luminal
Capn5	1.10766e-201	0.681059	0.724	0.322	2.18309e-197	Luminal
Cblc	1.7351e-201	0.653379	0.775	0.397	3.4197e-197	Luminal
Crb3	7.9454e-201	0.548258	0.765	0.349	1.56596e-196	Luminal
Avpi1	6.09059e-198	0.692715	0.957	0.881	1.20039e-193	Luminal
Spint2	8.77638e-198	0.577672	0.991	0.972	1.72974e-193	Luminal
Psenen	5.48172e-194	0.628799	0.975	0.911	1.08039e-189	Luminal
Gdpd1	7.18333e-192	0.553123	0.675	0.263	1.41576e-187	Luminal
Lmo7	4.60128e-189	0.747807	0.924	0.562	9.06867e-185	Luminal
Gm13056	9.13332e-188	0.599538	0.678	0.271	1.80009e-183	Luminal
Ddt	2.22913e-187	0.788172	0.914	0.721	4.39339e-183	Luminal
Sh3bgrl3	6.72532e-187	0.752412	0.996	0.99	1.32549e-182	Luminal
9530034E10Rik	9.02299e-187	0.684143	0.542	0.134	1.77834e-182	Luminal
Krt4	5.07215e-185	1.84055	0.592	0.211	9.99671e-181	Luminal
Flg	3.6577e-184	0.995381	0.465	0.087	7.20896e-180	Luminal
Prxl2a	2.61844e-182	1.10442	0.975	0.937	5.16069e-178	Luminal
Foxq1	1.91813e-179	0.981135	0.927	0.817	3.78044e-175	Luminal
Serf2	2.14436e-177	0.530822	0.999	0.995	4.22633e-173	Luminal
Ttc36	8.64482e-177	0.576295	0.424	0.064	1.70381e-172	Luminal
AA986860	7.7323e-176	0.587634	0.666	0.267	1.52396e-171	Luminal
2200002D01Rik	2.65257e-174	0.729177	0.99	0.973	5.22796e-170	Luminal
C130026I21Rik	8.96542e-174	0.54969	0.493	0.117	1.76699e-169	Luminal
Zfand5	1.35478e-173	0.754769	0.985	0.941	2.67013e-169	Luminal
H2-D1	3.08601e-172	0.63127	0.969	0.894	6.08221e-168	Luminal
Krt18	4.75537e-171	0.845011	0.945	0.855	9.37235e-167	Luminal
Slfn2	1.95505e-170	0.485942	0.475	0.102	3.8532e-166	Luminal
Pigyl	7.70306e-168	0.58502	0.877	0.646	1.5182e-163	Luminal
Cd14	1.52965e-167	0.898202	0.565	0.187	3.01478e-163	Luminal
Pglyrp1	3.56204e-167	1.47955	0.783	0.473	7.02043e-163	Luminal
Plac8	5.88419e-167	2.03503	0.711	0.399	1.15971e-162	Luminal
Prss27	1.40922e-166	0.498657	0.466	0.102	2.77743e-162	Luminal
Gm16136	2.64716e-165	0.53798	0.7	0.325	5.21728e-161	Luminal
Tjp3	5.53122e-163	0.377757	0.522	0.139	1.09015e-158	Luminal
Cyb5a	1.83479e-161	0.730282	0.925	0.877	3.61619e-157	Luminal
Metap2	3.13198e-161	0.755281	0.97	0.971	6.17282e-157	Luminal
Evpl	1.99845e-159	0.541831	0.68	0.305	3.93875e-155	Luminal
Cdc42ep5	3.77506e-159	0.559312	0.908	0.725	7.44027e-155	Luminal
Clic1	4.21227e-159	0.531209	0.983	0.98	8.30196e-155	Luminal
Atp6v0c	8.67155e-159	0.509148	0.988	0.969	1.70908e-154	Luminal
Rab11fip1	1.11684e-156	0.670882	0.838	0.506	2.20117e-152	Luminal
Ly6g6c	4.12996e-155	1.26297	0.462	0.114	8.13973e-151	Luminal
Prss22	2.09962e-154	0.863414	0.787	0.47	4.13815e-150	Luminal
Vtcn1	5.41972e-154	0.749635	0.731	0.398	1.06817e-149	Luminal
Serpinb1a	1.19021e-153	0.535449	0.585	0.201	2.34578e-149	Luminal
Cwh43	9.7373e-153	0.524562	0.775	0.398	1.91913e-148	Luminal
Il18	1.63022e-151	0.61643	0.603	0.235	3.21299e-147	Luminal
Metrnl	3.50044e-151	0.453881	0.572	0.2	6.89901e-147	Luminal
Kctd14	6.17425e-151	0.433859	0.445	0.098	1.21688e-146	Luminal
Mrpl14	1.05392e-150	0.533512	0.972	0.891	2.07717e-146	Luminal
Gltp	2.27188e-150	0.558331	0.851	0.619	4.47765e-146	Luminal
Cox6b1	4.09393e-150	0.42881	0.997	0.991	8.06873e-146	Luminal
Vamp8	1.17951e-149	0.586503	0.981	0.946	2.3247e-145	Luminal
Fxyd3	2.11911e-149	0.596072	0.997	0.998	4.17655e-145	Luminal
AA467197	8.76831e-149	1.80426	0.559	0.218	1.72815e-144	Luminal
Tmprss11e	1.29267e-147	0.508093	0.711	0.341	2.54773e-143	Luminal
Ide	2.00422e-146	0.756364	0.89	0.684	3.95013e-142	Luminal
Ostf1	1.42957e-144	0.48748	0.919	0.8	2.81753e-140	Luminal
Egln3	1.43587e-143	0.671636	0.775	0.479	2.82996e-139	Luminal
Uqcr10	2.39141e-143	0.571331	0.993	0.978	4.71322e-139	Luminal
Ly6g6e	4.95443e-143	0.273939	0.381	0.061	9.76468e-139	Luminal
Bspry	7.06521e-143	0.410288	0.666	0.29	1.39248e-138	Luminal
Ppbp	1.03146e-141	1.92368	0.679	0.365	2.03291e-137	Luminal
Tmprss11d	1.09976e-141	0.364067	0.576	0.186	2.16752e-137	Luminal
Cltb	2.10571e-141	0.513792	0.904	0.716	4.15014e-137	Luminal
S100a6	3.24237e-141	0.73077	1	1	6.39038e-137	Luminal
Gjb2	3.6623e-141	0.397443	0.531	0.166	7.21803e-137	Luminal
Wfdc2	1.51194e-140	0.981526	0.977	0.993	2.97987e-136	Luminal
Cldn23	6.44315e-140	0.357773	0.4	0.08	1.26988e-135	Luminal
Slc9a3r1	7.24731e-140	0.49245	0.849	0.601	1.42837e-135	Luminal
Sprr2h	5.67675e-139	1.4686	0.488	0.16	1.11883e-134	Luminal
Scel	1.79045e-137	0.653124	0.518	0.155	3.52879e-133	Luminal
Acsm3	1.02711e-136	0.392027	0.462	0.125	2.02434e-132	Luminal
Blvrb	2.62632e-136	0.600134	0.925	0.785	5.17622e-132	Luminal
Junb	1.97945e-135	0.749183	0.948	0.845	3.9013e-131	Luminal
Smagp	3.63638e-135	0.425074	0.646	0.304	7.16694e-131	Luminal
Sec11c	2.5753e-134	0.562774	0.88	0.692	5.07567e-130	Luminal
Zfp36l1	3.10196e-134	0.675932	0.971	0.946	6.11365e-130	Luminal
Psapl1	7.47798e-133	0.317936	0.461	0.129	1.47384e-128	Luminal
Gm35439	2.30044e-132	0.383424	0.527	0.182	4.53393e-128	Luminal
Slc44a4	5.82669e-132	0.273209	0.323	0.043	1.14838e-127	Luminal
Dstn	8.34362e-132	0.443671	0.993	0.998	1.64444e-127	Luminal
Spint1	1.57264e-131	0.517373	0.902	0.708	3.09951e-127	Luminal
Cd2ap	5.61521e-131	0.671895	0.973	0.935	1.1067e-126	Luminal
Plaat3	7.46294e-131	0.504127	0.665	0.345	1.47087e-126	Luminal
Uqcrb	2.19135e-130	0.467089	0.984	0.978	4.31893e-126	Luminal
Ifi209	1.91016e-128	0.356914	0.417	0.101	3.76474e-124	Luminal
mt-Co1	2.45285e-127	0.439843	0.999	1	4.83431e-123	Luminal
Car5b	7.51542e-126	0.310953	0.48	0.153	1.48121e-121	Luminal
Btg1	1.53117e-125	0.570485	0.994	0.994	3.01777e-121	Luminal
Chchd10	1.77277e-125	0.398358	0.594	0.247	3.49395e-121	Luminal
Sypl	3.88879e-125	0.453401	0.928	0.816	7.66441e-121	Luminal
Cldn3	1.19755e-124	0.686833	0.448	0.14	2.36026e-120	Luminal
Fam3b	2.3732e-124	0.298269	0.298	0.035	4.67734e-120	Luminal
Car2	4.26214e-124	0.611492	0.702	0.406	8.40025e-120	Luminal
Lypd3	4.88475e-124	0.59982	0.788	0.525	9.62736e-120	Luminal
Rhov	8.98827e-124	0.565418	0.881	0.622	1.7715e-119	Luminal
Cdkn2b	7.16106e-123	0.569453	0.863	0.659	1.41137e-118	Luminal
H3f3a	1.93112e-122	0.373829	1	0.999	3.80604e-118	Luminal
Ccdc71l	7.90896e-122	0.436532	0.567	0.241	1.55878e-117	Luminal
Cmtm8	1.22081e-121	0.301289	0.437	0.123	2.4061e-117	Luminal
Atp1b1	3.1442e-121	0.756395	0.524	0.219	6.1969e-117	Luminal
Smim6	5.19978e-121	0.409716	0.307	0.043	1.02483e-116	Luminal
Tnfrsf21	1.23013e-120	0.39276	0.612	0.278	2.42447e-116	Luminal
Cmpk1	1.54526e-120	0.45993	0.912	0.785	3.04556e-116	Luminal
Cox5a	3.51579e-120	0.399997	0.994	0.983	6.92927e-116	Luminal
Cdkn1a	4.33584e-120	0.585537	0.913	0.734	8.54551e-116	Luminal
Sc5d	1.70198e-119	0.487802	0.755	0.488	3.35443e-115	Luminal
Il33	3.80264e-119	0.685577	0.698	0.401	7.49462e-115	Luminal
Gabarap	8.52399e-118	0.528108	0.995	0.983	1.67999e-113	Luminal
Cbr2	1.23075e-117	1.49072	0.977	0.987	2.42569e-113	Luminal
Uap1	5.3331e-117	0.386165	0.685	0.392	1.0511e-112	Luminal
Gde1	7.91689e-117	0.654776	0.811	0.565	1.56034e-112	Luminal
Ubl5	6.76123e-116	0.394734	0.995	0.989	1.33257e-111	Luminal
Gpx1	8.78922e-116	0.529377	0.972	0.976	1.73227e-111	Luminal
Tmem30b	5.77524e-114	0.373107	0.634	0.32	1.13824e-109	Luminal
Stn1	6.89945e-114	0.398768	0.693	0.382	1.35981e-109	Luminal
Sprr2d	2.56593e-113	3.10001	0.585	0.312	5.0572e-109	Luminal
Higd2a	4.75535e-113	0.42044	0.966	0.918	9.37232e-109	Luminal
Hmgn3	2.09275e-112	0.492388	0.738	0.489	4.12459e-108	Luminal
Bace2	2.47549e-112	0.31644	0.562	0.233	4.87895e-108	Luminal
S100a3	3.26016e-112	0.544156	0.584	0.272	6.42546e-108	Luminal
Tmem134	4.69872e-112	0.417568	0.934	0.855	9.26071e-108	Luminal
Pllp	2.72932e-111	0.332321	0.298	0.047	5.37922e-107	Luminal
Scamp2	9.20748e-111	0.435589	0.812	0.599	1.8147e-106	Luminal
Btg2	3.0619e-110	0.719995	0.89	0.732	6.03469e-106	Luminal
Rab27b	2.43735e-109	0.398197	0.653	0.345	4.80378e-105	Luminal
Il1f9	3.71986e-108	0.316275	0.356	0.083	7.33147e-104	Luminal
Stap2	2.72509e-107	0.340885	0.62	0.307	5.37088e-103	Luminal
Tmem123	1.69802e-106	0.437837	0.804	0.585	3.34662e-102	Luminal
Sptssb	9.21138e-106	0.952502	0.365	0.099	1.81547e-101	Luminal
Lamtor2	1.13841e-105	0.405771	0.951	0.936	2.24369e-101	Luminal
Atp5d	1.66959e-105	0.369321	0.995	0.984	3.2906e-101	Luminal
Ndufa4	4.4373e-105	0.457116	0.979	0.99	8.74548e-101	Luminal
Fabp2	1.02258e-104	0.518325	0.621	0.325	2.0154e-100	Luminal
Tmbim6	1.42597e-104	0.407996	0.958	0.906	2.81045e-100	Luminal
Pls1	4.26414e-103	0.304068	0.508	0.197	8.40419e-99	Luminal
Ier3	1.18812e-102	0.817302	0.879	0.725	2.34166e-98	Luminal
Cfap43	1.48535e-101	0.607844	0.717	0.412	2.92747e-97	Luminal
Mmp15	3.71776e-101	0.416256	0.639	0.355	7.32733e-97	Luminal
Shroom3	5.63403e-101	0.346158	0.608	0.292	1.11041e-96	Luminal
Adam28	1.29297e-100	0.489088	0.76	0.47	2.54831e-96	Luminal
Pdcd6	1.97749e-100	0.447105	0.95	0.907	3.89743e-96	Luminal
Stk39	3.64513e-100	0.4266	0.785	0.506	7.18418e-96	Luminal
Gsta1	7.14149e-100	0.29314	0.288	0.049	1.40752e-95	Luminal
Gfpt1	6.62937e-99	0.495862	0.745	0.505	1.30658e-94	Luminal
Cib1	6.86116e-99	0.45752	0.9	0.819	1.35227e-94	Luminal
Cdk2ap2	1.55574e-98	0.434236	0.904	0.787	3.06621e-94	Luminal
Smdt1	1.84007e-98	0.399554	0.964	0.94	3.6266e-94	Luminal
Dad1	1.04809e-97	0.383219	0.986	0.97	2.06568e-93	Luminal
Gipc2	8.23934e-97	0.37844	0.667	0.38	1.62389e-92	Luminal
Ctsh	1.30688e-96	0.544772	0.847	0.691	2.57572e-92	Luminal
Rab27a	1.60577e-96	0.294482	0.496	0.199	3.1648e-92	Luminal
Grb7	2.25689e-96	0.287362	0.536	0.236	4.4481e-92	Luminal
Edf1	3.0796e-96	0.382397	0.958	0.915	6.06959e-92	Luminal
Mboat1	3.09881e-96	0.42456	0.808	0.571	6.10745e-92	Luminal
Styk1	1.88094e-95	0.275616	0.436	0.157	3.70715e-91	Luminal
Gadd45b	3.34061e-95	0.687309	0.812	0.59	6.584e-91	Luminal
Sh3yl1	3.49469e-95	0.325813	0.633	0.341	6.88768e-91	Luminal
Atp6v0b	6.62736e-95	0.390223	0.965	0.923	1.30619e-90	Luminal
Slc27a4	8.56106e-95	0.268367	0.422	0.146	1.6873e-90	Luminal
Chmp2a	1.06441e-94	0.372575	0.968	0.922	2.09785e-90	Luminal
Rac1	2.61463e-94	0.406027	0.982	0.955	5.15317e-90	Luminal
Gabarapl2	2.56289e-93	0.43843	0.942	0.87	5.0512e-89	Luminal
Sri	5.99215e-93	0.513648	0.908	0.858	1.18099e-88	Luminal
Lratd1	6.59513e-93	0.333638	0.602	0.309	1.29983e-88	Luminal
Cpm	1.5042e-92	0.325746	0.41	0.137	2.96463e-88	Luminal
Pdlim4	3.23554e-92	0.607473	0.644	0.399	6.37693e-88	Luminal
Ocln	1.94788e-90	0.311986	0.587	0.273	3.83908e-86	Luminal
Rfk	1.9736e-90	0.399823	0.591	0.33	3.88976e-86	Luminal
Ube2l3	2.45299e-90	0.351357	0.958	0.924	4.8346e-86	Luminal
Mpst	3.81103e-90	0.368672	0.745	0.5	7.51115e-86	Luminal
Adamtsl4	3.83011e-90	0.310998	0.538	0.246	7.54877e-86	Luminal
Hbegf	6.88015e-90	0.784135	0.886	0.77	1.35601e-85	Luminal
Il1a	1.21098e-89	0.465186	0.774	0.533	2.38672e-85	Luminal
Pmvk	3.08632e-89	0.400266	0.574	0.305	6.08283e-85	Luminal
Chmp2b	2.58769e-88	0.381641	0.896	0.773	5.10007e-84	Luminal
Abhd2	2.38726e-87	0.488763	0.793	0.575	4.70505e-83	Luminal
Ormdl2	2.43846e-87	0.340921	0.719	0.455	4.80595e-83	Luminal
Sqor	3.39553e-87	0.340676	0.724	0.479	6.69226e-83	Luminal
Arf6	3.93379e-87	0.39111	0.831	0.643	7.7531e-83	Luminal
Pttg1	4.54742e-87	0.556121	0.801	0.646	8.96252e-83	Luminal
Aldh3a1	1.4002e-86	0.778511	0.671	0.451	2.75966e-82	Luminal
Tmprss11b	1.74899e-86	0.259902	0.421	0.143	3.44709e-82	Luminal
Chmp4b	4.67089e-86	0.368672	0.938	0.841	9.20586e-82	Luminal
Arl6ip1	2.89701e-85	0.387582	0.921	0.851	5.70972e-81	Luminal
Myl12b	3.2533e-85	0.426963	0.977	0.967	6.41193e-81	Luminal
Elob	7.42837e-85	0.310512	0.994	0.991	1.46406e-80	Luminal
Arrdc1	8.67062e-85	0.299567	0.656	0.374	1.70889e-80	Luminal
Arpc5	1.16377e-84	0.359988	0.97	0.949	2.29367e-80	Luminal
Gpr137b	2.53413e-84	0.391721	0.545	0.266	4.99452e-80	Luminal
Rnh1	2.99593e-84	0.378854	0.912	0.832	5.90467e-80	Luminal
Anxa3	5.40367e-84	0.401438	0.98	0.978	1.06501e-79	Luminal
Lrmp	8.04981e-84	0.402474	0.369	0.12	1.58654e-79	Luminal
Fam25c	8.41184e-84	0.343372	0.325	0.093	1.65789e-79	Luminal
Mid1ip1	8.41999e-84	0.353084	0.612	0.356	1.6595e-79	Luminal
Krt15	8.09208e-83	1.29177	0.929	0.924	1.59487e-78	Luminal
Lpcat4	1.23649e-82	0.393835	0.725	0.5	2.437e-78	Luminal
Sdcbp2	1.69502e-82	0.257543	0.422	0.162	3.34071e-78	Luminal
Ndufv3	2.5428e-82	0.365842	0.859	0.709	5.0116e-78	Luminal
Gipc1	3.46902e-82	0.343619	0.824	0.643	6.8371e-78	Luminal
Muc16	7.63771e-82	0.311884	0.307	0.08	1.50532e-77	Luminal
Cyp2b10	1.7089e-81	0.258195	0.393	0.132	3.36808e-77	Luminal
Glrx	1.83763e-81	0.393344	0.461	0.205	3.62179e-77	Luminal
Atp6v0a1	1.00563e-80	0.295476	0.579	0.305	1.98199e-76	Luminal
Nop10	1.40567e-80	0.424658	0.978	0.954	2.77043e-76	Luminal
Cd55	1.86912e-80	0.256102	0.494	0.225	3.68384e-76	Luminal
Calml3	4.43501e-80	0.418794	0.2	0.024	8.74097e-76	Luminal
H2-K1	6.50265e-80	0.406826	0.934	0.829	1.28161e-75	Luminal
Cited2	7.68704e-80	0.558593	0.728	0.517	1.51504e-75	Luminal
Nectin2	2.14391e-79	0.326972	0.585	0.322	4.22543e-75	Luminal
Smim22	3.64333e-79	0.427812	0.874	0.782	7.18064e-75	Luminal
Tmem50b	4.26803e-79	0.286828	0.59	0.322	8.41186e-75	Luminal
Isg20	2.75426e-78	0.34888	0.608	0.342	5.42836e-74	Luminal
Tmbim1	4.65352e-78	0.366111	0.921	0.85	9.17162e-74	Luminal
Smox	4.65664e-78	0.486934	0.719	0.486	9.17777e-74	Luminal
Pmaip1	4.9581e-78	0.62348	0.736	0.517	9.77192e-74	Luminal
Ablim1	1.28753e-77	0.386275	0.713	0.464	2.53759e-73	Luminal
Dbndd2	1.72108e-76	0.358307	0.821	0.652	3.39208e-72	Luminal
Map1lc3b	2.79054e-76	0.872725	0.979	0.963	5.49987e-72	Luminal
Dusp22	3.72609e-76	0.331162	0.601	0.351	7.34375e-72	Luminal
Prkab1	4.00236e-76	0.277062	0.571	0.307	7.88825e-72	Luminal
Calm1	4.5122e-76	0.402792	0.973	0.991	8.8931e-72	Luminal
Atp6v1f	4.6691e-76	0.335474	0.986	0.967	9.20233e-72	Luminal
Ctnnb1	1.58752e-75	0.504717	0.979	0.993	3.12884e-71	Luminal
Spink5	3.60234e-75	0.81996	0.72	0.493	7.09986e-71	Luminal
Arpc2	1.89438e-74	0.283939	0.995	0.994	3.73363e-70	Luminal
Trim16	2.2404e-74	0.306929	0.658	0.395	4.41561e-70	Luminal
Acp5	2.33291e-74	0.340033	0.549	0.297	4.59793e-70	Luminal
Ppdpf	3.48575e-74	0.369083	0.91	0.873	6.87007e-70	Luminal
Mpzl3	6.4132e-73	0.28433	0.576	0.312	1.26398e-68	Luminal
Bcl2l15	7.75549e-73	0.37325	0.456	0.208	1.52853e-68	Luminal
Dusp5	1.38054e-72	0.432709	0.579	0.337	2.72091e-68	Luminal
Dram2	2.97487e-72	0.297144	0.672	0.43	5.86317e-68	Luminal
Rbm47	3.55794e-72	0.362191	0.806	0.583	7.01234e-68	Luminal
Pfdn1	3.69703e-72	0.347527	0.975	0.94	7.28647e-68	Luminal
Cept1	8.40797e-72	0.349254	0.739	0.534	1.65713e-67	Luminal
Cox6a1	1.90139e-71	0.334596	0.963	0.94	3.74745e-67	Luminal
Guca1a	2.53523e-71	0.264885	0.571	0.316	4.99668e-67	Luminal
Ppp2ca	3.66758e-71	0.369406	0.956	0.889	7.22844e-67	Luminal
D8Ertd738e	5.65675e-71	0.341894	0.947	0.889	1.11489e-66	Luminal
Mgat4a	5.8163e-71	0.367964	0.727	0.489	1.14633e-66	Luminal
Msmo1	2.13753e-70	0.457451	0.789	0.611	4.21286e-66	Luminal
Dusp4	3.0202e-70	0.321239	0.394	0.161	5.95252e-66	Luminal
Psmd8	3.68927e-70	0.442949	0.981	0.949	7.27118e-66	Luminal
Arl2bp	7.73519e-70	0.312121	0.689	0.465	1.52453e-65	Luminal
Oasl1	7.77654e-70	0.250993	0.183	0.023	1.53268e-65	Luminal
Alcam	1.34155e-69	0.479005	0.915	0.785	2.64406e-65	Luminal
Trim25	5.99928e-69	0.388021	0.575	0.335	1.1824e-64	Luminal
Irf2	9.28608e-69	0.336147	0.875	0.735	1.83019e-64	Luminal
Tspan6	2.85654e-68	0.257919	0.35	0.131	5.62996e-64	Luminal
Pold4	3.09136e-68	0.328976	0.956	0.901	6.09275e-64	Luminal
9130008F23Rik	3.15173e-68	0.313691	0.568	0.319	6.21175e-64	Luminal
Mocs2	3.91522e-68	0.297218	0.685	0.462	7.7165e-64	Luminal
Tmc4	5.78686e-68	0.362524	0.848	0.712	1.14053e-63	Luminal
Anxa8	6.71688e-68	0.456599	0.935	0.961	1.32383e-63	Luminal
Ndufa3	1.52643e-67	0.344741	0.915	0.831	3.00845e-63	Luminal
Ppl	2.61826e-67	0.282282	0.562	0.303	5.16034e-63	Luminal
Tmem40	2.93155e-67	0.288343	0.673	0.438	5.77779e-63	Luminal
Epn3	3.95084e-67	0.289379	0.412	0.177	7.78672e-63	Luminal
Txnip	8.00076e-67	0.567902	0.896	0.783	1.57687e-62	Luminal
Coa3	8.29162e-67	0.362808	0.877	0.821	1.6342e-62	Luminal
Tmbim4	1.04068e-66	0.336497	0.836	0.699	2.05108e-62	Luminal
Mcl1	1.99302e-66	0.384055	0.951	0.905	3.92805e-62	Luminal
Pomp	2.66005e-66	0.286597	0.974	0.966	5.2427e-62	Luminal
Cxcl5	3.33548e-66	1.09347	0.414	0.194	6.57389e-62	Luminal
Chmp5	4.7969e-66	0.309025	0.953	0.912	9.45421e-62	Luminal
2610528A11Rik	7.13301e-66	0.655429	0.232	0.057	1.40584e-61	Luminal
Arpc5l	7.54742e-66	0.319908	0.91	0.865	1.48752e-61	Luminal
Atp5md	9.80626e-66	0.322103	0.987	0.978	1.93272e-61	Luminal
Dynlrb1	1.02527e-65	0.314321	0.974	0.944	2.02071e-61	Luminal
Ly96	1.15491e-65	0.275254	0.619	0.375	2.27621e-61	Luminal
Hs3st1	2.48579e-65	0.252023	0.48	0.241	4.89924e-61	Luminal
Trim2	4.90266e-65	0.424769	0.71	0.518	9.66265e-61	Luminal
Grpel2	5.64905e-65	0.385403	0.731	0.526	1.11337e-60	Luminal
Dcxr	8.53342e-65	0.55106	0.88	0.783	1.68185e-60	Luminal
Ptp4a2	2.507e-64	0.37037	0.97	0.951	4.94105e-60	Luminal
Rassf7	3.73469e-64	0.266034	0.554	0.312	7.3607e-60	Luminal
Usp53	5.29629e-64	0.427014	0.683	0.471	1.04385e-59	Luminal
Tc2n	6.5577e-64	0.271107	0.44	0.203	1.29246e-59	Luminal
Prdm1	9.53521e-64	0.258152	0.382	0.161	1.87929e-59	Luminal
Fdps	1.12378e-63	0.542322	0.697	0.527	2.21485e-59	Luminal
Pgap2	3.00643e-63	0.315024	0.872	0.784	5.92538e-59	Luminal
Ndufb1-ps	4.35493e-63	0.299152	0.98	0.968	8.58313e-59	Luminal
Desi1	6.94723e-63	0.363119	0.638	0.417	1.36923e-58	Luminal
Slc35a1	7.71769e-63	0.275597	0.586	0.358	1.52108e-58	Luminal
Alad	6.24221e-62	0.297977	0.689	0.489	1.23028e-57	Luminal
Atp6v1d	9.0823e-62	0.294928	0.856	0.736	1.79003e-57	Luminal
Foxa1	1.62829e-61	0.317966	0.718	0.515	3.20919e-57	Luminal
Ggh	2.37566e-60	0.294598	0.492	0.271	4.68218e-56	Luminal
Atp10b	2.71926e-60	0.264881	0.584	0.321	5.35939e-56	Luminal
Nrarp	2.79354e-60	0.314827	0.794	0.56	5.5058e-56	Luminal
Dmkn	3.62079e-60	0.471664	0.576	0.344	7.13622e-56	Luminal
Mxd1	5.84269e-60	0.574926	0.559	0.334	1.15153e-55	Luminal
Spns2	9.7673e-60	0.291792	0.3	0.107	1.92504e-55	Luminal
Suds3	1.60305e-59	0.313697	0.781	0.62	3.15945e-55	Luminal
Esd	2.82692e-59	0.317164	0.997	0.997	5.57157e-55	Luminal
Tmem265	6.97686e-59	0.250797	0.492	0.267	1.37507e-54	Luminal
Ccr2	7.91512e-59	0.598257	0.204	0.047	1.55999e-54	Luminal
Prss8	9.6704e-58	0.386062	0.293	0.106	1.90594e-53	Luminal
Psme1	1.07095e-57	0.336898	0.879	0.804	2.11074e-53	Luminal
Sdf2	2.32668e-57	0.286215	0.892	0.774	4.58565e-53	Luminal
Epha2	2.48596e-57	0.354338	0.683	0.477	4.89958e-53	Luminal
Atp2b1	5.93679e-57	0.385264	0.953	0.919	1.17008e-52	Luminal
Sub1	6.38239e-57	0.293526	0.97	0.951	1.25791e-52	Luminal
Arpp19	8.32437e-57	0.292792	0.97	0.933	1.64065e-52	Luminal
Appl2	1.15807e-56	0.264638	0.617	0.392	2.28244e-52	Luminal
Olfm4	1.60786e-56	0.326796	0.166	0.027	3.16892e-52	Luminal
Tle5	1.9598e-56	0.298203	0.964	0.937	3.86256e-52	Luminal
Rnasek	2.39259e-56	0.302423	0.972	0.956	4.71556e-52	Luminal
Brk1	4.36784e-56	0.257443	0.966	0.936	8.60858e-52	Luminal
Dhrs3	6.1371e-56	0.353742	0.811	0.673	1.20956e-51	Luminal
Tmem179b	6.22033e-56	0.264146	0.709	0.507	1.22596e-51	Luminal
Rdh10	9.86597e-56	0.456622	0.772	0.612	1.94448e-51	Luminal
Aldoa	1.40104e-55	0.433628	0.995	0.988	2.7613e-51	Luminal
Cd164	2.08399e-55	0.404522	0.905	0.843	4.10734e-51	Luminal
Fdft1	3.60695e-54	0.281873	0.609	0.399	7.10894e-50	Luminal
Sytl1	3.80633e-54	0.253879	0.618	0.407	7.5019e-50	Luminal
St14	6.19976e-54	0.295823	0.682	0.46	1.22191e-49	Luminal
Ndufa6	1.56668e-53	0.308522	0.99	0.977	3.08778e-49	Luminal
Vps37b	2.31377e-53	0.301676	0.72	0.508	4.56021e-49	Luminal
Por	3.9619e-53	0.341757	0.855	0.722	7.80852e-49	Luminal
Pygb	4.40867e-53	0.326893	0.476	0.273	8.68905e-49	Luminal
Elof1	4.73888e-53	0.288815	0.835	0.726	9.33986e-49	Luminal
Hsbp1	1.04201e-52	0.28133	0.958	0.95	2.0537e-48	Luminal
Mrpl9	3.05394e-52	0.269573	0.618	0.415	6.01901e-48	Luminal
Ezr	8.19217e-52	0.304764	0.956	0.921	1.6146e-47	Luminal
Fgfbp1	1.14518e-51	0.574538	0.797	0.708	2.25703e-47	Luminal
Lxn	1.28232e-51	0.261171	0.655	0.451	2.52733e-47	Luminal
Mrps21	1.59284e-51	0.269906	0.94	0.899	3.13934e-47	Luminal
Trappc1	1.37274e-50	0.260427	0.74	0.569	2.70553e-46	Luminal
Krt10	2.02546e-50	0.320819	0.497	0.283	3.99198e-46	Luminal
Sprr2a3	2.33527e-50	1.1815	0.678	0.502	4.60258e-46	Luminal
Herpud1	3.66201e-50	0.385754	0.787	0.621	7.21746e-46	Luminal
Trp53inp2	1.22734e-49	0.258264	0.488	0.277	2.41896e-45	Luminal
Ypel3	1.27975e-49	0.328374	0.845	0.727	2.52225e-45	Luminal
Krt6b	1.73977e-49	0.329178	0.203	0.054	3.42892e-45	Luminal
Tuba4a	7.86621e-49	0.282937	0.782	0.635	1.55035e-44	Luminal
Zfp36	9.67504e-49	0.359994	0.67	0.47	1.90685e-44	Luminal
Pgap1	1.06091e-48	0.287429	0.709	0.517	2.09094e-44	Luminal
Bhlhe40	1.60738e-48	0.320211	0.803	0.658	3.16798e-44	Luminal
Wnt4	1.73798e-48	0.366537	0.769	0.632	3.42539e-44	Luminal
Dusp1	2.16783e-48	0.583978	0.715	0.533	4.27257e-44	Luminal
Prdx2	4.37298e-48	0.255265	0.979	0.976	8.61871e-44	Luminal
Gsto2	5.9459e-48	0.52243	0.579	0.373	1.17188e-43	Luminal
Marcks	8.43586e-48	0.302107	0.906	0.855	1.66262e-43	Luminal
Sec61g	3.09309e-47	0.262507	0.994	0.989	6.09617e-43	Luminal
Slc4a4	5.06218e-47	0.312598	0.218	0.067	9.97704e-43	Luminal
Pfdn5	5.11542e-47	0.273579	0.995	0.989	1.0082e-42	Luminal
AI661453	1.21625e-46	0.301366	0.566	0.364	2.39712e-42	Luminal
Rbx1	1.4392e-46	0.250406	0.974	0.979	2.83653e-42	Luminal
Ppfibp2	1.75475e-46	0.279516	0.527	0.316	3.45844e-42	Luminal
Naxe	2.80763e-46	0.2756	0.788	0.657	5.53356e-42	Luminal
Clca1	4.75391e-46	2.19667	0.273	0.115	9.36948e-42	Luminal
Necap2	7.74794e-46	0.257483	0.765	0.599	1.52704e-41	Luminal
Isg15	9.18819e-46	0.443599	0.327	0.149	1.8109e-41	Luminal
Plxnb2	1.74349e-45	0.315564	0.781	0.644	3.43624e-41	Luminal
Timm8b	3.33994e-45	0.284988	0.879	0.811	6.58268e-41	Luminal
Ier2	3.82198e-45	0.327588	0.891	0.807	7.53275e-41	Luminal
Pgd	8.16727e-45	0.251913	0.827	0.716	1.60969e-40	Luminal
Atp6v0e	3.02744e-44	0.25057	0.986	0.965	5.96678e-40	Luminal
Ugcg	6.33593e-44	0.255011	0.643	0.447	1.24875e-39	Luminal
Cyp51	6.75428e-44	0.317706	0.589	0.402	1.3312e-39	Luminal
Fam32a	7.33946e-44	0.261653	0.801	0.693	1.44653e-39	Luminal
Serinc2	1.41734e-43	0.264784	0.894	0.838	2.79344e-39	Luminal
Ppp1r11	1.44723e-43	0.273003	0.798	0.679	2.85235e-39	Luminal
Sys1	2.1918e-43	0.268678	0.787	0.651	4.31981e-39	Luminal
Idi1	2.26353e-43	0.382507	0.549	0.368	4.46118e-39	Luminal
Nucb2	5.3949e-43	0.288202	0.62	0.438	1.06328e-38	Luminal
Selenok	8.78016e-43	0.26772	0.952	0.923	1.73048e-38	Luminal
Ost4	1.55887e-42	0.253879	0.952	0.96	3.07238e-38	Luminal
Aqp3	1.98553e-42	0.473656	0.679	0.525	3.91328e-38	Luminal
Ifit1	2.36868e-42	0.276392	0.145	0.03	4.66842e-38	Luminal
Slk	4.75417e-42	0.360846	0.848	0.731	9.36999e-38	Luminal
Psme2	7.37432e-42	0.259381	0.828	0.696	1.45341e-37	Luminal
Atp6v1e1	9.35223e-42	0.284211	0.964	0.926	1.84323e-37	Luminal
Gpx4	2.33522e-41	0.28943	0.984	0.975	4.60248e-37	Luminal
Srd5a1	4.76171e-41	0.315409	0.891	0.866	9.38486e-37	Luminal
Tnfaip8	6.4148e-41	0.266646	0.937	0.911	1.26429e-36	Luminal
Abhd12	1.32223e-40	0.255586	0.682	0.536	2.60598e-36	Luminal
Fdx1	1.75011e-40	0.252764	0.853	0.797	3.44929e-36	Luminal
Urah	2.29627e-40	0.260772	0.928	0.899	4.52573e-36	Luminal
Atg101	3.25876e-40	0.254759	0.717	0.561	6.4227e-36	Luminal
AW112010	4.51616e-40	0.315304	0.234	0.088	8.9009e-36	Luminal
Tff1	4.93586e-40	3.16249	0.299	0.148	9.72809e-36	Luminal
Dazap2	6.73168e-40	0.255204	0.899	0.835	1.32675e-35	Luminal
Tubb4b	2.61271e-39	0.318694	0.878	0.807	5.1494e-35	Luminal
Shisa5	2.69295e-39	0.27134	0.743	0.623	5.30754e-35	Luminal
Cpd	5.39718e-39	0.271794	0.748	0.607	1.06373e-34	Luminal
Tpi1	8.78706e-39	0.259671	0.952	0.916	1.73184e-34	Luminal
Ppp1r15a	9.69258e-39	0.386886	0.739	0.612	1.91031e-34	Luminal
Maff	1.21911e-38	0.258915	0.581	0.413	2.40274e-34	Luminal
Cisd1	2.06124e-38	0.263786	0.839	0.756	4.0625e-34	Luminal
Sdc4	2.63316e-38	0.29853	0.94	0.961	5.1897e-34	Luminal
4930447F24Rik	8.88317e-38	0.253703	0.303	0.142	1.75078e-33	Luminal
Galnt7	9.88683e-38	0.284351	0.732	0.589	1.94859e-33	Luminal
Dynap	2.32057e-37	0.287254	0.562	0.375	4.57361e-33	Luminal
Fam129b	5.48919e-37	0.266119	0.713	0.566	1.08186e-32	Luminal
Mindy3	7.47801e-37	0.258277	0.82	0.697	1.47384e-32	Luminal
Galnt3	1.28664e-36	0.269138	0.749	0.616	2.53584e-32	Luminal
Tnfrsf23	4.75729e-36	0.321003	0.707	0.556	9.37614e-32	Luminal
Fut9	5.69062e-36	0.30836	0.656	0.48	1.12156e-31	Luminal
Ltf	5.72697e-36	0.720589	0.19	0.067	1.12873e-31	Luminal
Clta	1.40087e-35	0.253236	0.99	0.976	2.76097e-31	Luminal
Aqp4	2.39503e-35	0.353304	0.179	0.061	4.72036e-31	Luminal
Cxcl15	1.85614e-34	0.476892	0.176	0.06	3.65827e-30	Luminal
2300002M23Rik	1.89937e-34	0.355874	0.15	0.042	3.74346e-30	Luminal
Tsc22d4	6.68641e-34	0.250469	0.695	0.548	1.31782e-29	Luminal
Errfi1	1.81168e-33	0.443244	0.612	0.455	3.57064e-29	Luminal
Hist1h1c	2.94616e-33	0.381837	0.605	0.445	5.80659e-29	Luminal
H2afj	3.26217e-33	0.264977	0.877	0.799	6.4294e-29	Luminal
Ier5	5.90778e-33	0.287458	0.915	0.836	1.16436e-28	Luminal
Slc16a11	7.43175e-33	0.390459	0.602	0.469	1.46472e-28	Luminal
Snhg18	1.66708e-32	0.252533	0.81	0.712	3.28565e-28	Luminal
Tmem205	2.8594e-32	0.255712	0.854	0.816	5.6356e-28	Luminal
Ptges	3.48356e-32	0.280826	0.546	0.398	6.86575e-28	Luminal
Ank	6.75529e-31	0.280811	0.639	0.489	1.3314e-26	Luminal
Gsn	1.7796e-30	0.354665	0.779	0.744	3.50741e-26	Luminal
Ptprr	2.88177e-30	0.251224	0.388	0.232	5.67969e-26	Luminal
Ctsd	8.72929e-29	0.250525	0.991	0.987	1.72046e-24	Luminal
Tmem45a	2.05246e-28	0.414285	0.586	0.441	4.04519e-24	Luminal
Sbsn	8.23169e-28	0.302594	0.465	0.317	1.62238e-23	Luminal
Phgr1	1.52617e-27	0.316574	0.156	0.057	3.00794e-23	Luminal
Dbi	2.09485e-27	0.252669	0.96	0.978	4.12874e-23	Luminal
Jund	4.55707e-27	0.279692	0.941	0.875	8.98153e-23	Luminal
Hspa1a	6.35726e-27	0.251693	0.576	0.426	1.25295e-22	Luminal
Ivl	2.49149e-26	0.483146	0.542	0.417	4.91047e-22	Luminal
Snhg3	2.56866e-26	0.289965	0.618	0.48	5.06257e-22	Luminal
Vamp5	2.91988e-26	0.326682	0.716	0.636	5.7548e-22	Luminal
Lypd2	3.12162e-26	0.328649	0.11	0.029	6.15241e-22	Luminal
Scd2	4.52748e-26	0.379074	0.848	0.846	8.92322e-22	Luminal
Crabp2	5.73506e-25	0.262341	0.393	0.254	1.13032e-20	Luminal
Emp1	7.69558e-23	0.399272	0.894	0.861	1.51672e-18	Luminal
Slc26a2	1.0154e-22	0.290308	0.569	0.453	2.00125e-18	Luminal
Ppp1cb	2.11596e-22	0.252357	0.938	0.889	4.17034e-18	Luminal
Sgk1	4.12717e-22	0.255636	0.862	0.799	8.13425e-18	Luminal
Dapl1	5.57841e-22	0.862266	0.519	0.427	1.09945e-17	Luminal
Hist1h4i	1.54628e-21	0.265402	0.152	0.064	3.04757e-17	Luminal
Egr1	8.08181e-20	0.354453	0.629	0.539	1.59284e-15	Luminal
Basp1	5.13229e-18	0.493631	0.65	0.57	1.01152e-13	Luminal
Hist1h2bc	5.1381e-18	0.626697	0.584	0.476	1.01267e-13	Luminal
Igfbp3	4.41638e-16	0.363787	0.669	0.583	8.70425e-12	Luminal
Malt1	1.12441e-15	0.268	0.507	0.382	2.2161e-11	Luminal
Upk3bl	1.98729e-15	0.520834	0.551	0.439	3.91676e-11	Luminal
Sprr2f	2.3399e-15	2.47146	0.18	0.101	4.61171e-11	Luminal
Akr1b3	3.79741e-15	0.264628	0.612	0.527	7.48432e-11	Luminal
Krt8	1.95469e-14	0.301528	0.549	0.457	3.8525e-10	Luminal
Tmsb4x	1.3742e-12	0.66439	1	1	2.70842e-08	Luminal
Akr1b8	3.65393e-10	0.28947	0.507	0.443	7.20153e-06	Luminal
Pgk1	3.61502e-09	0.28313	0.979	0.967	7.12485e-05	Luminal
Sbp	1.33159e-08	0.334923	1	1	0.000262444	Luminal
Fabp5	3.61986e-08	0.280406	0.487	0.426	0.000713437	Luminal
Plet1	1.2302e-06	0.567841	0.6	0.569	0.0242461	Luminal
S100a13	3.14276e-06	0.286779	0.667	0.646	0.0619407	Luminal
Spink1	4.5959e-05	0.410044	1	1	0.905806	Luminal
Neat1	6.31415e-05	0.255805	0.857	0.869	1	Luminal
Pbk	0	0.63119	0.682	0.002	0	Basal Prolif
Ccna2	0	0.407117	0.545	0.002	0	Basal Prolif
Hmmr	4.80968e-246	0.983071	0.591	0.004	9.47939e-242	Basal Prolif
Cit	6.69999e-234	0.504354	0.773	0.008	1.3205e-229	Basal Prolif
Rad51	1.55948e-225	0.613277	0.773	0.009	3.07359e-221	Basal Prolif
Kif4	1.20941e-203	0.378689	0.5	0.003	2.38363e-199	Basal Prolif
Pclaf	3.45526e-197	1.42741	0.636	0.007	6.80996e-193	Basal Prolif
Nsl1	5.76827e-193	0.260105	0.364	0.001	1.13687e-188	Basal Prolif
Bub1	1.41459e-188	0.455806	0.5	0.004	2.78802e-184	Basal Prolif
Ccnb1	3.73104e-188	1.01679	0.636	0.007	7.35351e-184	Basal Prolif
Cenpf	1.80864e-169	1.43886	0.727	0.011	3.56464e-165	Basal Prolif
Pimreg	9.98776e-169	0.255546	0.364	0.002	1.96849e-164	Basal Prolif
Depdc1a	3.71398e-150	0.352793	0.455	0.004	7.31987e-146	Basal Prolif
Birc5	6.14511e-143	1.05876	0.909	0.023	1.21114e-138	Basal Prolif
Exo1	7.17165e-142	0.265061	0.409	0.004	1.41346e-137	Basal Prolif
Rad51ap1	3.10883e-138	0.429653	0.5	0.006	6.1272e-134	Basal Prolif
Cdc20	5.09121e-126	0.795925	0.545	0.008	1.00343e-121	Basal Prolif
Ndc80	1.47422e-121	0.274177	0.409	0.004	2.90554e-117	Basal Prolif
Aurkb	1.756e-121	0.280487	0.409	0.004	3.4609e-117	Basal Prolif
Kifc1	2.06e-117	0.286485	0.409	0.005	4.06006e-113	Basal Prolif
Kntc1	2.18006e-115	0.336424	0.5	0.008	4.29668e-111	Basal Prolif
Kif14	6.68056e-115	0.253854	0.318	0.003	1.31667e-110	Basal Prolif
Prr11	1.11869e-109	0.329458	0.409	0.005	2.20482e-105	Basal Prolif
Cenpe	2.24808e-109	1.18744	0.636	0.015	4.43075e-105	Basal Prolif
Diaph3	1.88006e-107	1.70309	1	0.042	3.7054e-103	Basal Prolif
Kif11	2.68907e-107	0.330397	0.5	0.008	5.29989e-103	Basal Prolif
Kif15	4.55851e-104	0.53612	0.636	0.015	8.98436e-100	Basal Prolif
Pole	7.69555e-104	0.439826	0.5	0.009	1.51672e-99	Basal Prolif
Ube2c	3.6851e-102	2.24322	0.864	0.032	7.26297e-98	Basal Prolif
Esco2	5.30854e-102	0.72014	0.591	0.013	1.04626e-97	Basal Prolif
Aspm	1.85118e-100	0.478365	0.455	0.008	3.6485e-96	Basal Prolif
Spc24	4.21103e-100	0.499095	0.455	0.008	8.29951e-96	Basal Prolif
Cdc25c	1.65764e-88	0.263428	0.227	0.002	3.26703e-84	Basal Prolif
Cenph	5.65966e-84	0.752068	0.864	0.039	1.11546e-79	Basal Prolif
Cep55	3.46724e-83	0.34863	0.545	0.014	6.83359e-79	Basal Prolif
Dlgap5	4.23462e-83	0.503391	0.636	0.02	8.34602e-79	Basal Prolif
Mcm5	4.09801e-82	0.59392	0.545	0.015	8.07677e-78	Basal Prolif
Sgo1	1.33294e-81	0.382189	0.545	0.014	2.62709e-77	Basal Prolif
Clspn	2.19735e-79	0.486953	0.545	0.015	4.33076e-75	Basal Prolif
Cdca3	6.43473e-77	0.529082	0.5	0.013	1.26822e-72	Basal Prolif
Top2a	3.8917e-71	1.76078	0.955	0.06	7.67016e-67	Basal Prolif
Efcab11	5.7098e-71	0.354606	0.455	0.012	1.12535e-66	Basal Prolif
Kif20b	5.46002e-70	0.609993	0.636	0.025	1.07612e-65	Basal Prolif
Shcbp1	6.14413e-69	0.319449	0.409	0.009	1.21095e-64	Basal Prolif
Racgap1	9.07503e-67	0.708256	0.545	0.019	1.7886e-62	Basal Prolif
Nusap1	6.37276e-66	0.825805	0.455	0.013	1.25601e-61	Basal Prolif
Tk1	3.93655e-65	0.92924	0.727	0.035	7.75855e-61	Basal Prolif
Ect2	9.39912e-65	0.891426	0.682	0.031	1.85247e-60	Basal Prolif
Kif22	1.03049e-63	0.349818	0.409	0.01	2.03099e-59	Basal Prolif
Cdkn3	6.09863e-61	0.624141	0.409	0.011	1.20198e-56	Basal Prolif
Zwilch	3.12116e-59	0.368503	0.545	0.021	6.15149e-55	Basal Prolif
Mcm8	9.73824e-54	0.260928	0.455	0.016	1.91931e-49	Basal Prolif
Mis18bp1	8.89063e-53	0.639846	0.682	0.038	1.75225e-48	Basal Prolif
Smc2	9.7628e-53	1.48876	0.955	0.087	1.92415e-48	Basal Prolif
Rad54b	3.17796e-51	0.286378	0.455	0.017	6.26343e-47	Basal Prolif
Mki67	2.76699e-49	0.981506	0.682	0.043	5.45347e-45	Basal Prolif
Bub1b	1.42465e-47	0.306775	0.545	0.026	2.80783e-43	Basal Prolif
Sgo2a	6.05188e-47	0.472477	0.591	0.033	1.19276e-42	Basal Prolif
Hist1h2ap	2.3184e-46	0.431098	0.455	0.019	4.56934e-42	Basal Prolif
Knl1	5.6545e-46	0.25647	0.409	0.015	1.11445e-41	Basal Prolif
Ncaph	1.231e-45	0.383984	0.545	0.028	2.42618e-41	Basal Prolif
Cenpp	2.68609e-45	0.648553	0.727	0.053	5.29402e-41	Basal Prolif
Mcm3	4.24265e-45	0.620292	0.545	0.029	8.36183e-41	Basal Prolif
Ckap2	1.31343e-44	0.622433	0.409	0.016	2.58864e-40	Basal Prolif
Chek1	3.23552e-44	0.456739	0.636	0.04	6.37689e-40	Basal Prolif
Cdk1	4.60236e-42	1.16167	0.864	0.085	9.0708e-38	Basal Prolif
Spag5	5.00407e-42	0.252806	0.273	0.007	9.86253e-38	Basal Prolif
Tpx2	9.0289e-42	0.891818	0.727	0.058	1.77951e-37	Basal Prolif
Psmc3ip	1.56386e-41	0.417827	0.5	0.026	3.08221e-37	Basal Prolif
Tacc3	2.24074e-39	0.574305	0.636	0.045	4.41627e-35	Basal Prolif
Cenpk	3.32825e-39	0.503252	0.545	0.033	6.55964e-35	Basal Prolif
Aurka	4.27283e-39	0.4958	0.409	0.018	8.42132e-35	Basal Prolif
Kif2c	1.06338e-38	0.316515	0.364	0.014	2.09582e-34	Basal Prolif
Cip2a	1.34526e-38	0.320705	0.455	0.023	2.65136e-34	Basal Prolif
Chaf1a	1.86272e-38	0.424916	0.545	0.034	3.67124e-34	Basal Prolif
Ckap2l	3.28534e-36	0.575023	0.591	0.043	6.47508e-32	Basal Prolif
Cdca8	5.54101e-36	1.19998	0.864	0.103	1.09208e-31	Basal Prolif
Cenpw	6.21801e-36	0.949424	0.955	0.124	1.22551e-31	Basal Prolif
Lockd	1.24663e-35	0.390417	0.455	0.025	2.45698e-31	Basal Prolif
Mcm10	1.84095e-35	0.346211	0.545	0.036	3.62833e-31	Basal Prolif
Anln	3.50412e-35	0.745915	0.591	0.044	6.90627e-31	Basal Prolif
Cdca2	3.65126e-34	0.353115	0.545	0.037	7.19627e-30	Basal Prolif
Uhrf1	7.25083e-34	0.572242	0.5	0.033	1.42907e-29	Basal Prolif
Brip1	1.40002e-33	0.323259	0.5	0.032	2.75929e-29	Basal Prolif
Spc25	1.50568e-33	0.390055	0.545	0.038	2.96755e-29	Basal Prolif
Trip13	3.64836e-32	0.337689	0.591	0.046	7.19056e-28	Basal Prolif
Prim1	4.68988e-32	0.388449	0.5	0.034	9.24329e-28	Basal Prolif
Fam111a	7.2745e-32	0.480379	0.727	0.073	1.43373e-27	Basal Prolif
Hist1h1b	3.15771e-30	0.585114	0.409	0.024	6.22352e-26	Basal Prolif
Ccnb2	1.23731e-29	0.859022	0.455	0.031	2.43861e-25	Basal Prolif
Dhfr	5.20366e-29	0.530454	0.591	0.054	1.02559e-24	Basal Prolif
Spdl1	1.03457e-28	0.340065	0.5	0.037	2.03904e-24	Basal Prolif
Dtl	7.32844e-27	0.377421	0.545	0.047	1.44436e-22	Basal Prolif
Mms22l	3.65967e-26	0.724707	0.682	0.081	7.21284e-22	Basal Prolif
E2f1	6.71616e-26	0.309485	0.455	0.035	1.32369e-21	Basal Prolif
Melk	1.16867e-25	0.266265	0.545	0.049	2.30334e-21	Basal Prolif
Ccdc18	1.47568e-25	0.429288	0.591	0.06	2.90842e-21	Basal Prolif
Dnph1	3.62183e-25	0.383835	0.545	0.05	7.13826e-21	Basal Prolif
Gas2l3	7.75679e-25	0.348569	0.364	0.023	1.52879e-20	Basal Prolif
Mcm4	9.04165e-24	0.659789	0.682	0.089	1.78202e-19	Basal Prolif
Cenpa	1.48655e-23	1.37978	0.773	0.122	2.92985e-19	Basal Prolif
Kif23	5.91541e-23	0.796329	0.545	0.059	1.16587e-18	Basal Prolif
Blm	1.06603e-22	0.307027	0.5	0.047	2.10105e-18	Basal Prolif
Stmn1	3.14552e-22	1.97928	1	0.303	6.1995e-18	Basal Prolif
Hells	2.96314e-21	1.06673	0.818	0.164	5.84006e-17	Basal Prolif
Syce2	3.60329e-21	0.517445	0.5	0.052	7.10173e-17	Basal Prolif
Dnajc9	1.39866e-20	0.619012	0.727	0.12	2.75662e-16	Basal Prolif
Fen1	2.08345e-20	0.376013	0.591	0.075	4.10628e-16	Basal Prolif
Ncapg2	4.1623e-20	0.72028	0.864	0.173	8.20347e-16	Basal Prolif
Mad2l1	1.86914e-18	0.447873	0.636	0.097	3.68388e-14	Basal Prolif
Slfn9	1.95241e-18	0.37938	0.455	0.05	3.848e-14	Basal Prolif
Rad18	2.35847e-18	0.476459	0.682	0.111	4.64831e-14	Basal Prolif
Pold1	2.51568e-18	0.305895	0.455	0.049	4.95815e-14	Basal Prolif
Brca2	3.80368e-18	0.300267	0.5	0.06	7.49667e-14	Basal Prolif
Hist1h2ae	7.03154e-18	0.74671	0.5	0.063	1.38585e-13	Basal Prolif
Prc1	3.69487e-17	1.30942	0.727	0.148	7.28222e-13	Basal Prolif
Prim2	8.8978e-17	0.449601	0.636	0.105	1.75367e-12	Basal Prolif
Rpa2	1.37004e-16	0.416232	0.5	0.067	2.70021e-12	Basal Prolif
Rrm2	2.80452e-16	0.581852	0.636	0.107	5.52744e-12	Basal Prolif
Ung	3.04144e-16	0.256072	0.318	0.028	5.99438e-12	Basal Prolif
Plk4	6.16641e-16	0.288669	0.455	0.056	1.21534e-11	Basal Prolif
Haus4	6.66145e-16	0.431224	0.636	0.108	1.31291e-11	Basal Prolif
Pole2	8.74643e-16	0.274765	0.5	0.067	1.72383e-11	Basal Prolif
Ncapd3	1.02605e-15	0.444385	0.636	0.112	2.02225e-11	Basal Prolif
Rnaseh2b	1.02989e-15	0.36977	0.818	0.167	2.02981e-11	Basal Prolif
Lsm3	2.18917e-15	0.718196	0.955	0.311	4.31463e-11	Basal Prolif
Smc4	2.22296e-15	1.15937	0.955	0.407	4.38122e-11	Basal Prolif
Cenpq	2.67053e-15	0.661485	0.864	0.239	5.26335e-11	Basal Prolif
Rfc3	5.91674e-15	0.562758	0.864	0.223	1.16613e-10	Basal Prolif
Hmgb2	3.23692e-14	1.93572	1	0.857	6.37965e-10	Basal Prolif
Atad2	3.36448e-14	0.682824	0.682	0.155	6.63105e-10	Basal Prolif
H2afz	3.93018e-14	1.37171	1	0.985	7.74599e-10	Basal Prolif
Cep128	6.38084e-14	0.274887	0.455	0.062	1.2576e-09	Basal Prolif
Cks1b	9.06181e-14	1.33634	0.955	0.458	1.78599e-09	Basal Prolif
Zranb3	1.8893e-13	0.28177	0.5	0.076	3.72363e-09	Basal Prolif
Cks2	3.73104e-13	1.5178	1	0.544	7.3535e-09	Basal Prolif
Lsm5	5.79727e-13	0.985715	1	0.656	1.14258e-08	Basal Prolif
Pola1	6.97096e-13	0.9694	0.727	0.195	1.37391e-08	Basal Prolif
Rrm1	7.3939e-13	0.805361	0.818	0.246	1.45726e-08	Basal Prolif
Hmgb1	7.80515e-13	0.971757	1	0.983	1.53832e-08	Basal Prolif
Ptma1	2.08072e-12	1.02632	1	0.992	4.10089e-08	Basal Prolif
Mcm6	2.20777e-12	0.688214	0.591	0.128	4.3513e-08	Basal Prolif
Cenpm	3.3351e-12	0.264213	0.455	0.071	6.57315e-08	Basal Prolif
Dut1	3.91423e-12	1.42919	0.909	0.366	7.71456e-08	Basal Prolif
Ccdc34	4.01748e-12	1.19031	1	0.685	7.91805e-08	Basal Prolif
Gins2	6.73463e-12	0.412399	0.5	0.091	1.32733e-07	Basal Prolif
Rfc4	9.06281e-12	0.372136	0.636	0.144	1.78619e-07	Basal Prolif
Phgdh	9.51107e-12	0.762083	0.818	0.251	1.87454e-07	Basal Prolif
Tyms	1.68125e-11	0.648623	0.545	0.12	3.31357e-07	Basal Prolif
Tuba1b	1.85794e-11	1.18209	0.955	0.46	3.66181e-07	Basal Prolif
Mcm7	2.51945e-11	0.578861	0.727	0.223	4.96558e-07	Basal Prolif
Nasp1	2.73165e-11	0.857225	0.955	0.521	5.3838e-07	Basal Prolif
Ezh2	4.85222e-11	0.901041	0.909	0.479	9.56325e-07	Basal Prolif
Gpsm2	5.88936e-11	0.338533	0.591	0.13	1.16073e-06	Basal Prolif
Ube2t	1.28805e-10	0.382566	0.409	0.067	2.53862e-06	Basal Prolif
Dek	1.30594e-10	0.874317	1	0.686	2.57388e-06	Basal Prolif
Ube2s	1.48686e-10	1.15562	1	0.86	2.93046e-06	Basal Prolif
Anp32e	1.58317e-10	0.684501	0.955	0.474	3.12027e-06	Basal Prolif
Tubb5	1.87883e-10	1.217	1	0.724	3.70299e-06	Basal Prolif
Lig1	1.99166e-10	0.899149	0.818	0.33	3.92537e-06	Basal Prolif
Rbl1	3.34362e-10	0.357944	0.591	0.143	6.58995e-06	Basal Prolif
H2afv	5.99594e-10	0.984296	1	0.897	1.18174e-05	Basal Prolif
Hat1	6.89045e-10	0.643586	0.818	0.317	1.35804e-05	Basal Prolif
Topbp1	1.15706e-09	0.626182	0.727	0.239	2.28045e-05	Basal Prolif
Cdca7l	1.17063e-09	0.308412	0.727	0.204	2.30719e-05	Basal Prolif
Nap1l11	1.23446e-09	0.876114	1	0.931	2.43299e-05	Basal Prolif
Knstrn	1.55399e-09	0.623764	0.727	0.228	3.06275e-05	Basal Prolif
Dbf4	1.76791e-09	0.710409	0.773	0.26	3.48437e-05	Basal Prolif
Psat1	2.9418e-09	0.643267	0.727	0.242	5.798e-05	Basal Prolif
Etv4	3.11667e-09	0.336246	0.682	0.186	6.14264e-05	Basal Prolif
Ppih	3.73147e-09	0.559163	0.818	0.33	7.35435e-05	Basal Prolif
Pcna	3.82615e-09	0.985285	0.909	0.547	7.54095e-05	Basal Prolif
Vrk1	3.98179e-09	0.291819	0.545	0.134	7.8477e-05	Basal Prolif
Exosc8	5.3271e-09	0.463317	0.864	0.345	0.000104992	Basal Prolif
Smc1a	8.30742e-09	0.65241	1	0.634	0.000163731	Basal Prolif
Pcnt	1.01379e-08	0.35414	0.682	0.208	0.000199808	Basal Prolif
Ranbp11	1.02216e-08	1.19925	0.955	0.852	0.000201458	Basal Prolif
Orc6	1.03646e-08	0.781376	0.773	0.339	0.000204275	Basal Prolif
Pole3	1.04495e-08	0.560093	0.864	0.409	0.00020595	Basal Prolif
Ran	1.08126e-08	0.916246	1	0.928	0.000213106	Basal Prolif
Nme4	1.30387e-08	0.291871	0.364	0.065	0.00025698	Basal Prolif
Anp32b	1.4235e-08	0.726205	1	0.925	0.000280557	Basal Prolif
Pmf1	1.8705e-08	0.401746	0.5	0.129	0.000368657	Basal Prolif
Rccd1	1.90009e-08	0.291509	0.318	0.05	0.00037449	Basal Prolif
Gli31	2.78047e-08	0.339497	0.773	0.242	0.000548003	Basal Prolif
Hist1h2ab	3.48218e-08	0.300052	0.364	0.069	0.000686304	Basal Prolif
Rangap1	3.58389e-08	0.51088	0.909	0.411	0.000706349	Basal Prolif
Wnt10a1	3.92756e-08	0.380006	0.682	0.196	0.000774084	Basal Prolif
Dtymk	4.00061e-08	0.784298	0.864	0.535	0.00078848	Basal Prolif
Selenoh	5.95381e-08	0.730163	1	0.697	0.00117344	Basal Prolif
Ptprz1	6.43962e-08	0.283929	0.409	0.085	0.00126918	Basal Prolif
Lsm2	7.21779e-08	0.674241	0.955	0.616	0.00142255	Basal Prolif
Lbr	8.48668e-08	0.435203	0.636	0.205	0.00167264	Basal Prolif
Rad50	1.01144e-07	0.435571	1	0.511	0.00199344	Basal Prolif
Gmnn	1.15277e-07	0.646597	0.773	0.341	0.00227199	Basal Prolif
Psip1	1.15487e-07	0.606263	0.909	0.593	0.00227613	Basal Prolif
Cenps	1.19594e-07	0.271687	0.5	0.128	0.00235707	Basal Prolif
Cep112	1.20614e-07	0.311314	0.409	0.093	0.00237718	Basal Prolif
Hpf1	1.29702e-07	0.498256	0.864	0.396	0.0025563	Basal Prolif
Srbd1	1.43052e-07	0.300526	0.591	0.166	0.0028194	Basal Prolif
Ptp4a3	1.45036e-07	0.487793	0.773	0.305	0.00285852	Basal Prolif
Rbmx2	1.46845e-07	0.392537	0.636	0.201	0.00289417	Basal Prolif
Ly6c1	1.64428e-07	0.997488	0.727	0.263	0.00324071	Basal Prolif
Snrpg1	1.69477e-07	0.708601	1	0.968	0.00334022	Basal Prolif
Msh2	2.19852e-07	0.330247	0.636	0.203	0.00433307	Basal Prolif
Eri1	2.43676e-07	0.341867	0.727	0.283	0.00480261	Basal Prolif
Usp1	2.66971e-07	0.379748	0.682	0.235	0.00526174	Basal Prolif
Zfp367	2.79187e-07	0.362612	0.455	0.121	0.00550249	Basal Prolif
Nucks1	3.52289e-07	0.752084	1	0.884	0.00694327	Basal Prolif
Krtdap	3.6814e-07	0.618658	0.364	0.075	0.00725567	Basal Prolif
Lsm8	4.73157e-07	0.517886	1	0.785	0.00932546	Basal Prolif
Prdx4	5.17757e-07	0.657111	0.591	0.209	0.0102045	Basal Prolif
Myef2	5.40723e-07	0.450362	0.773	0.345	0.0106571	Basal Prolif
Snrpf1	5.70424e-07	0.638184	1	0.94	0.0112425	Basal Prolif
Nup155	7.17308e-07	0.268881	0.591	0.187	0.0141374	Basal Prolif
Impdh2	7.77978e-07	0.643089	0.864	0.524	0.0153332	Basal Prolif
Dnmt1	7.78452e-07	0.493287	0.591	0.208	0.0153425	Basal Prolif
Larp7	8.14204e-07	0.319772	0.773	0.299	0.0160472	Basal Prolif
Tmpo	8.27503e-07	0.583894	0.955	0.557	0.0163093	Basal Prolif
Hspa81	8.57836e-07	0.662717	1	0.973	0.0169071	Basal Prolif
Smchd1	9.03621e-07	0.56833	0.909	0.553	0.0178095	Basal Prolif
Ncl1	9.38021e-07	0.782018	1	0.923	0.0184875	Basal Prolif
Fancl	9.85374e-07	0.261609	0.5	0.142	0.0194207	Basal Prolif
Alg6	1.09394e-06	0.254378	0.636	0.202	0.0215605	Basal Prolif
Notch11	1.13719e-06	0.746493	0.955	0.533	0.0224129	Basal Prolif
Lmna1	1.17499e-06	0.672831	0.955	0.88	0.0231579	Basal Prolif
Mt21	1.17997e-06	1.24877	1	0.695	0.0232561	Basal Prolif
Morc4	1.21421e-06	0.355068	0.591	0.193	0.0239309	Basal Prolif
Mcph1	1.23851e-06	0.599259	0.682	0.298	0.0244098	Basal Prolif
Pvt11	1.27995e-06	0.5025	0.773	0.298	0.0252265	Basal Prolif
Rpa1	1.46223e-06	0.257131	0.5	0.147	0.028819	Basal Prolif
Stip1	1.55329e-06	0.625931	0.909	0.53	0.0306139	Basal Prolif
Ilf2	1.6804e-06	0.308021	0.818	0.345	0.033119	Basal Prolif
Rad51b1	2.05007e-06	1.01782	0.727	0.328	0.0404048	Basal Prolif
Snhg11	2.0703e-06	0.700669	1	0.876	0.0408035	Basal Prolif
Nup35	2.11238e-06	0.340968	0.591	0.196	0.0416329	Basal Prolif
Eif1ad	2.20008e-06	0.483955	0.773	0.395	0.0433613	Basal Prolif
Celf41	2.41418e-06	0.39652	0.864	0.389	0.047581	Basal Prolif
Epb41l21	2.79698e-06	0.470056	0.864	0.465	0.0551257	Basal Prolif
Rpl22l11	3.18152e-06	0.598326	1	0.99	0.0627045	Basal Prolif
Hsp90aa11	3.70212e-06	0.749506	1	0.961	0.0729651	Basal Prolif
Siva11	3.80412e-06	0.738817	0.909	0.596	0.0749754	Basal Prolif
Npm11	3.95128e-06	0.513526	1	0.997	0.0778757	Basal Prolif
Shmt2	4.16287e-06	0.424607	0.591	0.215	0.082046	Basal Prolif
Pcbp3	4.17767e-06	0.264088	0.409	0.109	0.0823377	Basal Prolif
Set1	4.46637e-06	0.578873	1	0.929	0.0880278	Basal Prolif
Mt11	4.72128e-06	0.921107	1	0.973	0.0930518	Basal Prolif
Nsd2	4.73197e-06	0.430859	0.727	0.344	0.0932623	Basal Prolif
Nrg11	4.74342e-06	0.829565	0.909	0.452	0.0934881	Basal Prolif
Cdh131	4.94529e-06	1.02659	0.864	0.492	0.0974666	Basal Prolif
Hnrnpa11	5.0106e-06	0.607692	1	0.835	0.0987539	Basal Prolif
Slf1	5.07294e-06	0.289046	0.636	0.242	0.0999825	Basal Prolif
Btg31	5.20677e-06	0.473549	0.864	0.457	0.10262	Basal Prolif
Rpa3	5.33079e-06	0.594413	0.864	0.582	0.105065	Basal Prolif
Ube2e3	5.5863e-06	0.421984	0.955	0.577	0.1101	Basal Prolif
Hnrnpa31	5.71955e-06	0.616234	1	0.937	0.112727	Basal Prolif
Luc7l3	6.20538e-06	0.451813	0.909	0.639	0.122302	Basal Prolif
Atp1b31	6.35586e-06	0.777103	0.955	0.787	0.125268	Basal Prolif
Ppil1	6.64275e-06	0.400503	0.682	0.299	0.130922	Basal Prolif
Cdc25b	6.75918e-06	0.257454	0.636	0.234	0.133217	Basal Prolif
Hmgn2	7.30728e-06	0.29132	0.5	0.17	0.144019	Basal Prolif
Ssrp1	7.5591e-06	0.540997	0.864	0.597	0.148982	Basal Prolif
Lyar	7.71066e-06	0.550767	0.818	0.444	0.151969	Basal Prolif
Asns	7.73989e-06	0.422957	0.682	0.296	0.152546	Basal Prolif
Lmo11	8.05668e-06	0.621649	0.773	0.365	0.158789	Basal Prolif
Snrpd1	8.11461e-06	0.642501	1	0.888	0.159931	Basal Prolif
Rnaseh2c	8.257e-06	0.603048	1	0.782	0.162737	Basal Prolif
Nfatc2ip	8.3915e-06	0.269749	0.409	0.115	0.165388	Basal Prolif
AI506816	8.81681e-06	0.28442	0.773	0.319	0.17377	Basal Prolif
Tcof1	8.88032e-06	0.491446	0.636	0.262	0.175022	Basal Prolif
Col18a11	9.12693e-06	0.491586	0.864	0.433	0.179883	Basal Prolif
Nolc1	9.64204e-06	0.546595	0.773	0.412	0.190035	Basal Prolif
Itgb41	9.79965e-06	0.555309	1	0.628	0.193141	Basal Prolif
Eed	9.96374e-06	0.384047	0.773	0.381	0.196375	Basal Prolif
Maz	9.98829e-06	0.253669	0.591	0.212	0.196859	Basal Prolif
Ddx39	1.13147e-05	0.430745	0.773	0.357	0.223002	Basal Prolif
Suz12	1.19013e-05	0.417648	0.955	0.535	0.234564	Basal Prolif
Rfc1	1.20485e-05	0.402419	0.818	0.481	0.237464	Basal Prolif
Axl1	1.26905e-05	0.365173	0.682	0.288	0.250118	Basal Prolif
Mpp61	1.36774e-05	0.397937	0.818	0.411	0.269569	Basal Prolif
Fkbp1a1	1.37878e-05	0.508158	1	0.712	0.271744	Basal Prolif
Rfc2	1.43618e-05	0.463564	0.682	0.308	0.283056	Basal Prolif
Cuedc2	1.47798e-05	0.325458	0.727	0.311	0.291295	Basal Prolif
Rbbp7	1.54238e-05	0.44578	0.955	0.702	0.303989	Basal Prolif
Oat	1.54802e-05	0.363617	0.818	0.431	0.305099	Basal Prolif
Ctcf	1.55565e-05	0.510782	0.955	0.6	0.306603	Basal Prolif
Cenpc1	1.5944e-05	0.338298	0.682	0.267	0.31424	Basal Prolif
Hnrnpd	1.59474e-05	0.404359	1	0.745	0.314307	Basal Prolif
Nek10	1.74313e-05	0.794837	0.364	0.105	0.343553	Basal Prolif
Cct41	1.74573e-05	0.485412	1	0.864	0.344066	Basal Prolif
Abcb1b	1.7682e-05	0.308484	0.318	0.078	0.348495	Basal Prolif
Mak16	1.77792e-05	0.334159	0.955	0.524	0.35041	Basal Prolif
Aarsd1	1.83893e-05	0.387507	0.773	0.407	0.362435	Basal Prolif
Chst111	1.8414e-05	0.303572	0.591	0.206	0.362921	Basal Prolif
Tcea11	1.84896e-05	0.450596	1	0.822	0.364412	Basal Prolif
Ipo11	1.86702e-05	0.364268	0.545	0.212	0.367971	Basal Prolif
Rbmxl1	1.97612e-05	0.286107	0.818	0.387	0.389474	Basal Prolif
Tipin	1.98261e-05	0.524817	0.636	0.308	0.390753	Basal Prolif
Ptms1	2.06596e-05	0.718242	1	0.908	0.407179	Basal Prolif
Gtf3a	2.20421e-05	0.396928	0.773	0.372	0.434429	Basal Prolif
Hspe11	2.21367e-05	0.588452	1	0.941	0.436293	Basal Prolif
Tceal91	2.59091e-05	0.662124	1	0.829	0.510643	Basal Prolif
Cdk41	2.62797e-05	0.485802	0.955	0.754	0.517947	Basal Prolif
Gprc5b	2.64564e-05	0.315138	0.545	0.187	0.521428	Basal Prolif
Ckap5	2.70107e-05	0.567026	0.727	0.388	0.532354	Basal Prolif
Phb2	2.95797e-05	0.397658	1	0.782	0.582987	Basal Prolif
Snrpe	2.96408e-05	0.603794	1	0.976	0.58419	Basal Prolif
Kif13a1	3.00293e-05	0.469241	0.909	0.554	0.591848	Basal Prolif
Nudt21	3.01673e-05	0.508741	0.955	0.687	0.594568	Basal Prolif
Smc3	3.14611e-05	0.444809	0.909	0.577	0.620067	Basal Prolif
Cse1l	3.1802e-05	0.258911	0.682	0.292	0.626785	Basal Prolif
Hnrnpdl	3.53591e-05	0.392511	0.955	0.748	0.696892	Basal Prolif
Ppid	3.63366e-05	0.43877	0.682	0.317	0.716159	Basal Prolif
Lmnb1	4.04967e-05	0.317822	0.682	0.316	0.79815	Basal Prolif
Ncaph2	4.14105e-05	0.379799	0.682	0.373	0.816159	Basal Prolif
Ifi30	4.36892e-05	0.327894	0.818	0.411	0.86107	Basal Prolif
Bex31	4.43862e-05	0.550089	1	0.657	0.874807	Basal Prolif
Hnrnpab1	4.59841e-05	0.469465	1	0.938	0.906301	Basal Prolif
Hmgb3	4.91205e-05	0.378208	0.864	0.467	0.968117	Basal Prolif
Cacybp	5.05443e-05	0.501005	0.955	0.739	0.996178	Basal Prolif
Srsf21	5.1828e-05	0.538906	1	0.896	1	Basal Prolif
Prkg21	5.19731e-05	0.478018	0.5	0.177	1	Basal Prolif
Nop56	5.2297e-05	0.484672	0.909	0.495	1	Basal Prolif
Pds5b1	5.32023e-05	0.261035	0.727	0.3	1	Basal Prolif
Fscn11	5.44246e-05	0.351068	0.864	0.499	1	Basal Prolif
Rbm3	5.63289e-05	0.64672	1	0.95	1	Basal Prolif
Umad1	5.72636e-05	0.300185	0.636	0.265	1	Basal Prolif
Nup54	6.02413e-05	0.25227	0.727	0.324	1	Basal Prolif
Itpa	6.22724e-05	0.358612	0.818	0.438	1	Basal Prolif
Adk1	6.68072e-05	0.462043	0.864	0.498	1	Basal Prolif
Rev3l1	6.71835e-05	0.588499	0.773	0.445	1	Basal Prolif
Naa50	6.74617e-05	0.434185	0.955	0.736	1	Basal Prolif
G3bp1	6.87359e-05	0.469728	1	0.784	1	Basal Prolif
Pcsk6	6.90779e-05	0.264099	0.545	0.207	1	Basal Prolif
Snrpb	7.37481e-05	0.415552	1	0.924	1	Basal Prolif
Cbx5	7.38644e-05	0.509722	0.773	0.481	1	Basal Prolif
Fabp51	7.52931e-05	0.94665	0.818	0.452	1	Basal Prolif
Rps22	7.55378e-05	0.435606	1	0.999	1	Basal Prolif
Anapc15	8.26432e-05	0.256407	0.727	0.318	1	Basal Prolif
Tfdp1	8.37451e-05	0.351483	0.727	0.348	1	Basal Prolif
Fkbp41	8.54033e-05	0.511865	0.909	0.654	1	Basal Prolif
Api5	8.61329e-05	0.37985	0.909	0.594	1	Basal Prolif
Ppp1ca	8.67879e-05	0.38814	1	0.891	1	Basal Prolif
Crybg3	9.16151e-05	0.300149	0.818	0.402	1	Basal Prolif
Snai21	9.19855e-05	0.29946	0.682	0.276	1	Basal Prolif
Asap2	9.6843e-05	0.317404	0.636	0.271	1	Basal Prolif
Gm497971	0.000106351	0.391418	0.682	0.356	1	Basal Prolif
Banf1	0.000108864	0.52097	1	0.856	1	Basal Prolif
Tra2b	0.00011036	0.43704	0.955	0.76	1	Basal Prolif
Serpine21	0.000111557	0.457492	0.727	0.381	1	Basal Prolif
Golim41	0.000112982	0.699012	1	0.703	1	Basal Prolif
Rps91	0.00011403	0.34933	1	1	1	Basal Prolif
Pxdc11	0.000123079	0.304849	0.727	0.331	1	Basal Prolif
Nup37	0.000123526	0.381247	0.545	0.247	1	Basal Prolif
Pitpnc11	0.000125948	0.366238	0.955	0.707	1	Basal Prolif
Nudcd2	0.000127213	0.395437	0.909	0.702	1	Basal Prolif
Kcnq1ot11	0.000127963	0.388151	0.727	0.341	1	Basal Prolif
Slc4a71	0.000133902	0.65145	0.909	0.7	1	Basal Prolif
Srsf10	0.000137101	0.416435	0.909	0.679	1	Basal Prolif
Slc7a11	0.000137188	0.297141	0.727	0.334	1	Basal Prolif
Trim59	0.000137681	0.388128	0.591	0.271	1	Basal Prolif
Ptk21	0.000141667	0.44837	0.909	0.527	1	Basal Prolif
Alyref	0.000142223	0.525761	0.909	0.671	1	Basal Prolif
Ccdc88a1	0.000151027	0.31367	0.727	0.354	1	Basal Prolif
S100a101	0.000151783	0.599203	1	0.975	1	Basal Prolif
Pum21	0.000151848	0.375418	0.955	0.744	1	Basal Prolif
Eftud2	0.000153922	0.281014	0.682	0.339	1	Basal Prolif
Nrxn11	0.000156319	0.440977	0.636	0.294	1	Basal Prolif
Depp11	0.000156666	0.288858	0.773	0.339	1	Basal Prolif
Elp4	0.000165704	0.303485	0.727	0.344	1	Basal Prolif
Paics1	0.000165855	0.473278	0.864	0.61	1	Basal Prolif
Hspa14	0.000177412	0.364043	0.682	0.354	1	Basal Prolif
Baz1b	0.000178291	0.404511	0.682	0.374	1	Basal Prolif
Nudc	0.000185668	0.37825	0.909	0.701	1	Basal Prolif
Smc61	0.000189751	0.432976	0.909	0.633	1	Basal Prolif
Hnrnpu1	0.000190042	0.450896	0.955	0.805	1	Basal Prolif
Ctdspl2	0.000190516	0.260917	0.682	0.331	1	Basal Prolif
Cinp	0.000193654	0.335677	0.591	0.285	1	Basal Prolif
Smoc21	0.000208801	0.436028	0.591	0.248	1	Basal Prolif
Sclt1	0.000211441	0.2649	0.545	0.224	1	Basal Prolif
Lsm4	0.000212923	0.502295	0.955	0.814	1	Basal Prolif
Eloc	0.000222397	0.407711	1	0.923	1	Basal Prolif
Gtf2a2	0.000225472	0.398815	1	0.714	1	Basal Prolif
Ubap21	0.000229277	0.44565	0.864	0.649	1	Basal Prolif
Snrpa1	0.000229563	0.479347	0.864	0.627	1	Basal Prolif
Chordc1	0.000229917	0.2666	0.909	0.512	1	Basal Prolif
Hsp90ab11	0.00024041	0.372327	1	0.996	1	Basal Prolif
Tfdp21	0.000246092	0.311588	0.773	0.405	1	Basal Prolif
Terf1	0.000248207	0.372278	0.727	0.343	1	Basal Prolif
Rcn21	0.000254718	0.360867	0.909	0.642	1	Basal Prolif
Grip11	0.0002598	0.494972	0.955	0.682	1	Basal Prolif
Snrnp40	0.000267733	0.257422	0.727	0.373	1	Basal Prolif
Peli2	0.000272171	0.270703	0.5	0.181	1	Basal Prolif
Efna51	0.000282425	0.453533	0.909	0.539	1	Basal Prolif
Papola	0.000283826	0.405701	0.955	0.791	1	Basal Prolif
Tns41	0.000287546	0.394581	1	0.646	1	Basal Prolif
Hnrnpa2b1	0.000295307	0.540317	1	0.947	1	Basal Prolif
AW5549181	0.000308323	0.518503	0.682	0.351	1	Basal Prolif
Arhgap421	0.000308495	0.3651	0.909	0.617	1	Basal Prolif
Rcc21	0.000308685	0.349949	0.955	0.615	1	Basal Prolif
Ptges3	0.000309586	0.389864	0.955	0.954	1	Basal Prolif
Nop581	0.000312185	0.39453	0.909	0.585	1	Basal Prolif
Map3k1	0.000337264	0.282028	0.682	0.321	1	Basal Prolif
Serbp11	0.000341247	0.409228	1	0.982	1	Basal Prolif
U2af1	0.000343192	0.443003	0.955	0.831	1	Basal Prolif
Scaf11	0.000350778	0.398376	1	0.771	1	Basal Prolif
Nono	0.000355464	0.431565	0.955	0.776	1	Basal Prolif
Pank3	0.000363268	0.25406	0.727	0.402	1	Basal Prolif
Ahcyl21	0.000378643	0.427505	0.864	0.541	1	Basal Prolif
Rnf1691	0.000381344	0.585793	0.773	0.487	1	Basal Prolif
Yrdc	0.00038262	0.317619	0.818	0.503	1	Basal Prolif
Brd8	0.000395267	0.357003	0.773	0.519	1	Basal Prolif
Gpx21	0.00039692	0.699922	0.955	0.894	1	Basal Prolif
Rel1	0.000402216	0.32871	0.864	0.523	1	Basal Prolif
Tagln2	0.00040694	0.421928	1	0.935	1	Basal Prolif
Ppp1r12b	0.000410306	0.303458	0.591	0.279	1	Basal Prolif
Ccdc138	0.000416982	0.307718	0.455	0.185	1	Basal Prolif
Rps6ka5	0.000420571	0.265551	0.682	0.306	1	Basal Prolif
Stk31	0.000425036	0.461744	0.818	0.539	1	Basal Prolif
Exoc41	0.000446076	0.555773	1	0.734	1	Basal Prolif
Itga31	0.000449316	0.398744	0.955	0.549	1	Basal Prolif
Rpl41	0.000463176	0.370637	1	0.995	1	Basal Prolif
Sf3a3	0.000470937	0.333871	0.727	0.409	1	Basal Prolif
Nfib1	0.000493804	0.574642	0.955	0.727	1	Basal Prolif
Cbx3	0.000498088	0.384914	0.955	0.866	1	Basal Prolif
Knop11	0.000509777	0.407074	1	0.743	1	Basal Prolif
Sik3	0.000558166	0.295855	0.818	0.493	1	Basal Prolif
Prelid3b	0.000560261	0.333371	0.773	0.474	1	Basal Prolif
Mrto4	0.000560293	0.420253	0.818	0.515	1	Basal Prolif
Fubp11	0.000568302	0.419049	0.864	0.673	1	Basal Prolif
Ssbp21	0.000576406	0.294324	0.727	0.421	1	Basal Prolif
Rif1	0.000585512	0.358164	0.727	0.39	1	Basal Prolif
Slc25a5	0.000587062	0.36117	1	0.926	1	Basal Prolif
Hspd11	0.000613765	0.511154	0.955	0.725	1	Basal Prolif
Ak6	0.000629198	0.271928	0.818	0.512	1	Basal Prolif
Pde7a1	0.000633853	0.368962	0.955	0.632	1	Basal Prolif
Actl6a	0.000636744	0.298358	0.773	0.461	1	Basal Prolif
Exosc10	0.000661699	0.25311	0.5	0.22	1	Basal Prolif
Hspa4l1	0.000664755	0.689831	0.773	0.6	1	Basal Prolif
Trmt6	0.000680705	0.392828	0.727	0.43	1	Basal Prolif
Pabpn1	0.000681854	0.380804	0.955	0.88	1	Basal Prolif
Pcdh19	0.000702087	0.259276	0.364	0.122	1	Basal Prolif
Hist1h1e	0.000702923	0.339465	0.545	0.255	1	Basal Prolif
Ddx1	0.000715553	0.306593	0.864	0.537	1	Basal Prolif
Magoh	0.000734472	0.344267	0.955	0.801	1	Basal Prolif
Idh2	0.00074901	0.376343	0.818	0.509	1	Basal Prolif
Ywhaq	0.000780835	0.342612	1	0.911	1	Basal Prolif
Wtip	0.000813046	0.252393	0.727	0.393	1	Basal Prolif
Trp631	0.000828856	0.53226	0.864	0.556	1	Basal Prolif
Rpl32	0.000830404	0.379229	1	0.996	1	Basal Prolif
Srsf7	0.000836605	0.394755	0.909	0.805	1	Basal Prolif
Asap11	0.000850012	0.320817	0.909	0.636	1	Basal Prolif
Rdm1	0.00086238	0.270388	0.545	0.253	1	Basal Prolif
Zfp36l2	0.000873114	0.529226	0.818	0.549	1	Basal Prolif
Rpl9-ps6	0.000899829	0.288588	1	0.798	1	Basal Prolif
Nhs	0.000902796	0.272051	0.364	0.128	1	Basal Prolif
Chit1	0.000908787	0.275065	0.409	0.15	1	Basal Prolif
Dctpp1	0.00091155	0.562176	0.727	0.472	1	Basal Prolif
Cfl11	0.000923642	0.350475	1	0.933	1	Basal Prolif
Ppia	0.000927832	0.515331	1	0.996	1	Basal Prolif
Esyt21	0.00098556	0.398762	0.955	0.757	1	Basal Prolif
Tcf41	0.000995952	0.400088	0.955	0.661	1	Basal Prolif
Nme21	0.00102839	0.650702	1	0.978	1	Basal Prolif
Trio1	0.00103569	0.540302	0.864	0.594	1	Basal Prolif
Tubb61	0.00105126	0.27331	0.636	0.309	1	Basal Prolif
Dglucy	0.00107263	0.334449	0.636	0.335	1	Basal Prolif
Mrpl28	0.00109262	0.360138	0.864	0.639	1	Basal Prolif
Gpnmb1	0.00117625	1.18437	0.5	0.254	1	Basal Prolif
Trap1	0.00118119	0.272066	0.636	0.335	1	Basal Prolif
Ptpn41	0.00121773	0.389962	0.682	0.426	1	Basal Prolif
Nf11	0.00124652	0.260498	0.864	0.554	1	Basal Prolif
Gnl31	0.00125749	0.365342	0.727	0.459	1	Basal Prolif
Stard131	0.00126379	0.259583	0.591	0.292	1	Basal Prolif
Mettl1	0.0012832	0.270877	0.545	0.271	1	Basal Prolif
Taf1d1	0.00128361	0.473073	0.955	0.715	1	Basal Prolif
Rps201	0.0012951	0.315535	1	1	1	Basal Prolif
Prrc2c1	0.00130229	0.449521	1	0.901	1	Basal Prolif
Mrpl13	0.00130451	0.311897	0.818	0.618	1	Basal Prolif
Tcf121	0.00131671	0.497969	0.955	0.811	1	Basal Prolif
Suclg2	0.00131702	0.370317	0.864	0.611	1	Basal Prolif
Rbbp4	0.00132808	0.416777	0.864	0.739	1	Basal Prolif
Hmga21	0.00133391	0.550841	0.909	0.848	1	Basal Prolif
Kpna3	0.00136924	0.373548	0.773	0.538	1	Basal Prolif
Hint1	0.001457	0.390701	1	0.987	1	Basal Prolif
Nubp1	0.00147698	0.391862	0.727	0.476	1	Basal Prolif
Ndufab1	0.00148232	0.387298	0.955	0.917	1	Basal Prolif
Ddx39b	0.00151538	0.334033	0.955	0.679	1	Basal Prolif
Ubn1	0.00154871	0.388358	0.682	0.456	1	Basal Prolif
Rdx1	0.00154982	0.365832	0.909	0.809	1	Basal Prolif
Cep57	0.00161359	0.325501	0.545	0.262	1	Basal Prolif
Thoc1	0.00162948	0.259642	0.773	0.446	1	Basal Prolif
Atrx1	0.00163723	0.47672	0.955	0.793	1	Basal Prolif
Kansl1l1	0.00170311	0.739815	0.727	0.473	1	Basal Prolif
Exosc5	0.00170784	0.28562	0.818	0.55	1	Basal Prolif
Smarca51	0.00172977	0.407606	0.955	0.791	1	Basal Prolif
Tead11	0.00174223	0.340727	0.818	0.52	1	Basal Prolif
Calm21	0.00174489	0.503971	1	0.948	1	Basal Prolif
Rad21	0.00175378	0.431297	0.909	0.603	1	Basal Prolif
Snu13	0.00177051	0.490197	1	0.92	1	Basal Prolif
Snd11	0.0017859	0.458628	0.909	0.628	1	Basal Prolif
Cnot3	0.00182147	0.303419	0.909	0.63	1	Basal Prolif
Uchl5	0.0018357	0.339587	0.727	0.406	1	Basal Prolif
Ctbp1	0.00189871	0.252333	0.818	0.548	1	Basal Prolif
Jpt1	0.00195876	0.501245	0.955	0.814	1	Basal Prolif
Dtnb1	0.00200603	0.262848	0.818	0.479	1	Basal Prolif
Akt31	0.00205253	0.321925	0.727	0.415	1	Basal Prolif
Cotl11	0.00209906	0.285515	0.909	0.615	1	Basal Prolif
Ppp1r2	0.0021011	0.415623	1	0.898	1	Basal Prolif
Xrn21	0.00210995	0.258252	1	0.805	1	Basal Prolif
Pkp41	0.0021162	0.321643	0.909	0.658	1	Basal Prolif
Reep51	0.00212293	0.49546	1	0.926	1	Basal Prolif
Cdc27	0.00217214	0.264864	0.636	0.333	1	Basal Prolif
Dhx15	0.0022165	0.321547	0.864	0.669	1	Basal Prolif
Ddost	0.00225856	0.321551	0.909	0.663	1	Basal Prolif
Cav11	0.00226278	0.269232	0.727	0.414	1	Basal Prolif
Nsmce4a	0.0022799	0.29721	0.727	0.51	1	Basal Prolif
Hnrnpr	0.00228361	0.395307	0.909	0.613	1	Basal Prolif
Uri11	0.00233704	0.303189	0.818	0.573	1	Basal Prolif
Faf11	0.00239901	0.274185	0.955	0.668	1	Basal Prolif
Rplp21	0.00239941	0.260428	1	0.999	1	Basal Prolif
Tnrc6c1	0.00240633	0.302757	0.818	0.584	1	Basal Prolif
Tle1	0.00242024	0.286994	0.727	0.392	1	Basal Prolif
H2afx	0.00242875	0.337304	0.682	0.392	1	Basal Prolif
Btaf11	0.00244421	0.271234	0.909	0.562	1	Basal Prolif
Ptprs1	0.00245516	0.277156	0.955	0.643	1	Basal Prolif
Sltm	0.00250708	0.40869	0.955	0.741	1	Basal Prolif
Taf151	0.00251297	0.293083	0.909	0.666	1	Basal Prolif
Snx27	0.00251946	0.287127	0.682	0.401	1	Basal Prolif
Uhrf21	0.00256678	0.280632	0.864	0.583	1	Basal Prolif
Srsf3	0.00257272	0.374217	1	0.929	1	Basal Prolif
Rnps1	0.0025821	0.338306	0.955	0.719	1	Basal Prolif
Rps171	0.00269007	0.30101	1	1	1	Basal Prolif
Fbxl171	0.00274223	0.324341	0.955	0.681	1	Basal Prolif
Fam172a1	0.00274468	0.342977	0.909	0.611	1	Basal Prolif
Fam133b	0.00275233	0.27449	0.864	0.653	1	Basal Prolif
Mdh2	0.00276165	0.289819	1	0.89	1	Basal Prolif
[truncated: 110 more rows]

## Sheet: Supp. Table 3
Supplementary Table 3. List of bacterial strains
Internal No.	Strain (E. coli)	Plasmid-Resistance	Phylogroup	Reference/Source	Origin of isolation
CA-7	UTI89 WT	-	B2	Mulvay, M. A et al.30	Cystitis isolate
CA-16	UTI89-mCherry	pFPV-Amp	B2	this study
CA-15	UTI89-GFP	pXG10-Cat	B2	this study
CA-28	UTI89 ΔfimH	-	B2	this study
CA-33	UTI89 ΔfimH mCherry	pFPV-Amp	B2	this study
CA-73	Prostatitis isolate 10 (P10) WT	-	D	Kriger, J. N. et al.9 / Ulrich Dobrint	Prostatitis isolate
CA-82	Prostatitis isolate 10 (P10) mCherry	pFPV-Amp	D	this study
CA-74	Prostatitis isolate 16 (P16) WT	-	B2	Kriger, J. N. et al.9 / Ulrich Dobrint	Prostatitis isolate
CA-85	Prostatitis isolate 16 (P16) mCherry	pFPV-Amp	B2	this study
CA-93	CP1 WT	-	B1	Rudick, C. N. et al.16 /Praveen Thumbikat	Prostatitis isolate
CA-94	CP1-GFP	pXG10-Cat	B1	this study

## Sheet: Supp. Table 4
Supplementary Table 4. List of oligonucleotides
Name	Use	Sequence (5´ - 3´)
fimH:cat_npt_ff	Mutagenesis	ATGAAACGAGTTATTACCCTGTTTGCTGTACTGCTGATGGGCTGGGTGTAGGCTGGAGCTGCTTC
fimH:cat_npt_rev		TTGATAAACAAAAGTCACGCCAATAATCGATTGCACATTCCCTGCCATATGAATATCCTCCTTAGTTCC
lectin domain fimH forward	Amplyfication LDfimH	CCCCGAATTCAGGAGGAGATTGTAATGAAACGTGTTATTACCCTG
lectin domain fimH reverse		GCGCGGATCCTTACTTATCGTCGTCATCCTTGTAGTCGCCGCCAGTAGGCACCAC
fimH forward	fimH sequencing	CAGGCAGTGATTAGCATCACCTA
fimH reverse		AGGCTCTGTTCGGATTGTCG
PPAP mutagenesis pos. 94 forward	Site Directed Mutagenesis	AAGAGATATAGAAAATTCTTGGCTGAGTCCTATAAACATGAACAG
PPAP mutagenesis pos. 94 reverse		CTGTTCATGTTTATAGGACTCAGCCAAGAATTTTCTATATCTCTT
PPAP mutagenesis pos. 220 forward		TATATTGTGAGAGTGTTCACGC
PPAP mutagenesis pos. 220 reverse		CAGGAGGGTAAAGTGAAAGC
sgRNA 1 Acp3	Guide RNAs for PPAP KO	TGAGCCGGACAGCAAGCCTC
sgRNA 3 Acp3		GAGCCGGACAGCAAGCCTCA
PPAP gDNA forward	Amplyfication of gRNA cut site	AGGCTATGCATCACCATCCG
PPAP gDNA reverse		GCTGCCTGTTCTCCTGAAGT
PPAP KO sequencing (NEB cloning kit)	Sequencing of gRNA cut site	ACCTGCCAACCAAAGCGAGAAC
B3 Mouse Acp3 77 Dla0 1	HCR RNA-FISH	GTCCCTGCCTCTATATCTTTTGACCTGTTGTGTTTGTTTTACTTG
B3 Mouse Acp3 77 Dla0 2		AAAAACAGTGAAGACACAGGATAAATTCCACTCAACTTTAACCCG
B3 Mouse Acp3 77 Dla0 3		GTCCCTGCCTCTATATCTTTGGGCTCACCTATGCTAGGCAAGCAC
B3 Mouse Acp3 77 Dla0 4		TTATTGTGGTACTGGGGATGGAACTTTCCACTCAACTTTAACCCG
B3 Mouse Acp3 77 Dla0 5		GTCCCTGCCTCTATATCTTTGATGATGTCTATTTCTTCACAATAA
B3 Mouse Acp3 77 Dla0 6		GTTGGTGAGCTACATTCCAGTCCTATTCCACTCAACTTTAACCCG
B3 Mouse Acp3 77 Dla0 7		GTCCCTGCCTCTATATCTTTCCAGAACTATTCAGCATGGGAGCCA
B3 Mouse Acp3 77 Dla0 8		AAAAAGGCTGTCATCGAATGGCCTATTCCACTCAACTTTAACCCG
B3 Mouse Acp3 77 Dla0 9		GTCCCTGCCTCTATATCTTTACTCCAACTTGGAACAAAACATCAC
B3 Mouse Acp3 77 Dla0 10		GTGACTCCCAAGTCCTCAAAGGTGGTTCCACTCAACTTTAACCCG
B3 Mouse Acp3 77 Dla0 11		GTCCCTGCCTCTATATCTTTCATCTTAAAAATATTCCATGAACAC
B3 Mouse Acp3 77 Dla0 12		ACATTTTTAAATACTTAGTATGAAATTCCACTCAACTTTAACCCG
B3 Mouse Acp3 77 Dla0 13		GTCCCTGCCTCTATATCTTTATGTTAAATAAATTTTTATATTATA
B3 Mouse Acp3 77 Dla0 14		TTGTTGAAATGTTATTTTACATGCATTCCACTCAACTTTAACCCG
B3 Mouse Acp3 77 Dla0 15		GTCCCTGCCTCTATATCTTTGTAGGCCATTTAAGACCATGAGTGT
B3 Mouse Acp3 77 Dla0 16		AAAAAGTTTTCCATTACAAACGTGGTTCCACTCAACTTTAACCCG
B3 Mouse Acp3 77 Dla0 17		GTCCCTGCCTCTATATCTTTGTGCCAACATTTCACGATTGTTTGG
B3 Mouse Acp3 77 Dla0 18		CATATGTGTCTCTTAGCCCTATCTATTCCACTCAACTTTAACCCG
B3 Mouse Acp3 77 Dla0 19		GTCCCTGCCTCTATATCTTTAAGCCGTTATAATTTGGCTTTTATT
B3 Mouse Acp3 77 Dla0 20		GTTTCTTGGAGAGGGTTTTAAAAGATTCCACTCAACTTTAACCCG
B3 Mouse Acp3 77 Dla0 21		GTCCCTGCCTCTATATCTTTCAGTGCTAAGAGTATTAGAACAAGA
B3 Mouse Acp3 77 Dla0 22		CCAGAAGCCCCCATGACTGTGAGGATTCCACTCAACTTTAACCCG
B3 Mouse Acp3 77 Dla0 23		GTCCCTGCCTCTATATCTTTAGTGAATTCAGGGAAGAGAATATCA
B3 Mouse Acp3 77 Dla0 24		AAAAAGGACAGGAAGACAGGAAACATTCCACTCAACTTTAACCCG
B3 Mouse Acp3 77 Dla0 25		GTCCCTGCCTCTATATCTTTCCAGTCGGAGCCTCATGTACGCCAT
B3 Mouse Acp3 77 Dla0 26		TTTGTGTAAAAAGCTGCCCAGTGAATTCCACTCAACTTTAACCCG
B3 Mouse Acp3 77 Dla0 27		GTCCCTGCCTCTATATCTTTCTGTGCTTTGCCACTAAAGCTCGGA
B3 Mouse Acp3 77 Dla0 28		TTTTTCACAAGTTCTCCAATTCTCTTTCCACTCAACTTTAACCCG
B3 Mouse Acp3 77 Dla0 29		GTCCCTGCCTCTATATCTTTAGTGCTTTCCTGTATAGGCATCACT
B3 Mouse Acp3 77 Dla0 30		ACCTAGCACTCGAGCGCTCGCTCTCTTCCACTCAACTTTAACCCG
B3 Mouse Acp3 77 Dla0 31		GTCCCTGCCTCTATATCTTTTAATGACTGCTTCATGGAAATTCTC
B3 Mouse Acp3 77 Dla0 32		GTTTTTGTGTAATTACTATCAACACTTCCACTCAACTTTAACCCG
B3 Mouse Acp3 77 Dla0 33		GTCCCTGCCTCTATATCTTTACATCACAACAGAGGTGATCGCAGC
B3 Mouse Acp3 77 Dla0 34		AAAGGCTTCTCAAATGACACGGAGCTTCCACTCAACTTTAACCCG
B3 Mouse Acp3 77 Dla0 35		GTCCCTGCCTCTATATCTTTCAACTGGAATGGTCACATCTGTCTC
B3 Mouse Acp3 77 Dla0 36		AGTGACGCTCTTGCAACATCACCATTTCCACTCAACTTTAACCCG
B3 Mouse Acp3 77 Dla0 37		GTCCCTGCCTCTATATCTTTTCACATGCCCTGTTGTTGACGTTGC
B3 Mouse Acp3 77 Dla0 38		TACCAAGTAGTTATCAGTATCGGGATTCCACTCAACTTTAACCCG
B3 Mouse Acp3 77 Dla0 39		GTCCCTGCCTCTATATCTTTGTGTTCTTTGCATGATTCCTATAGC
B3 Mouse Acp3 77 Dla0 40		TTTTCTGGGACACCCCACAGTTCCTTTCCACTCAACTTTAACCCG
B3 Mouse Acp3 77 Dla0 41		GTCCCTGCCTCTATATCTTTTATGAAAACTGCTTATAGTATTTAC
B3 Mouse Acp3 77 Dla0 42		TCTGTCACTTGGGATTCTGCCACAGTTCCACTCAACTTTAACCCG
B3 Mouse Acp3 77 Dla0 43		GTCCCTGCCTCTATATCTTTAGCCTGAGAGCTTTCCATATAGTAA
B3 Mouse Acp3 77 Dla0 44		CAGAAGATAAAGGGCACTGCGATATTTCCACTCAACTTTAACCCG
B3 Mouse Acp3 77 Dla0 45		GTCCCTGCCTCTATATCTTTCAGATGGGTAGGTGGGTAAGAGCCC
B3 Mouse Acp3 77 Dla0 46		AAGCAATGGTAGGAACTGGGGATTGTTCCACTCAACTTTAACCCG
B3 Mouse Acp3 77 Dla0 47		GTCCCTGCCTCTATATCTTTAGTCCCAAGCACCTATGTAAAATGC
B3 Mouse Acp3 77 Dla0 48		TTGTCCAAGCATGAGGACTTGAGTTTTCCACTCAACTTTAACCCG
B3 Mouse Acp3 77 Dla0 49		GTCCCTGCCTCTATATCTTTAGTGCTGTGGAGACAAGCCAGGAGG
B3 Mouse Acp3 77 Dla0 50		GTGTGGCCCTTGTGTCCCTGTAACCTTCCACTCAACTTTAACCCG
B3 Mouse Acp3 77 Dla0 51		GTCCCTGCCTCTATATCTTTCTTTGGGTTCAGTGAGAGATCTTCT
B3 Mouse Acp3 77 Dla0 52		ACTGGGGCTTGCTGGATGTCAGAGTTTCCACTCAACTTTAACCCG
B3 Mouse Acp3 77 Dla0 53		GTCCCTGCCTCTATATCTTTACGTGACATAATCCTTTGTTCTCTG
B3 Mouse Acp3 77 Dla0 54		AAGGTAAGAAAAGTAATAGAACAGGTTCCACTCAACTTTAACCCG
B3 Mouse Acp3 77 Dla0 55		GTCCCTGCCTCTATATCTTTGTGCACATTATCACATGCTACATAA
B3 Mouse Acp3 77 Dla0 56		ATGCGTGAGAAGACAGCACCCACCCTTCCACTCAACTTTAACCCG
B3 Mouse Acp3 77 Dla0 57		GTCCCTGCCTCTATATCTTTCCTTGGCTCACTGAGAATGGTATTA
B3 Mouse Acp3 77 Dla0 58		GGGGGCTCCGAGTTTTGTTTTCAATTTCCACTCAACTTTAACCCG
B3 Mouse Acp3 77 Dla0 59		GTCCCTGCCTCTATATCTTTCATTTAACAGAAGGGCTTCCGGGGC
B3 Mouse Acp3 77 Dla0 60		ATACAGACTATAGATGTGAGCGAGTTTCCACTCAACTTTAACCCG
B3 Mouse Acp3 77 Dla0 61		GTCCCTGCCTCTATATCTTTAGCAGGTCAAAGGTCCCAGCATCCC
B3 Mouse Acp3 77 Dla0 62		AGGGATGCGCTGGGGATCTGCGTGGTTCCACTCAACTTTAACCCG
B3 Mouse Acp3 77 Dla0 63		GTCCCTGCCTCTATATCTTTGAGTGTGGCCTTGGGAGCTTGAATG
B3 Mouse Acp3 77 Dla0 64		TCTAGACAGCACTGCAAAGTGAATTTTCCACTCAACTTTAACCCG
B3 Mouse Acp3 77 Dla0 65		GTCCCTGCCTCTATATCTTTGGTGGAGAGTGAGCATGGACTCAGG
B3 Mouse Acp3 77 Dla0 66		ACGTTTTTCTGCAGAAGAGCACATGTTCCACTCAACTTTAACCCG
B3 Mouse Acp3 77 Dla0 67		GTCCCTGCCTCTATATCTTTGAAGTAGGGCAACCCACTGAAGAAT
B3 Mouse Acp3 77 Dla0 68		ATTTCGAGATCTTTAAGCAACCCCATTCCACTCAACTTTAACCCG
B3 Mouse Acp3 77 Dla0 69		GTCCCTGCCTCTATATCTTTGTGTGTCCAGAGCAGTTTGTCATGC
B3 Mouse Acp3 77 Dla0 70		ATCGAATTTATCACCAGTGGAATGCTTCCACTCAACTTTAACCCG
B3 Mouse Acp3 77 Dla0 71		GTCCCTGCCTCTATATCTTTCCAGTCATGGAGGGGTTTGATGGGG
B3 Mouse Acp3 77 Dla0 72		TTTTTCCTAATGACTTCATGGGTGGTTCCACTCAACTTTAACCCG
B3 Mouse Acp3 77 Dla0 73		GTCCCTGCCTCTATATCTTTAAACTGGTCACAGAAAATGAAATCT
B3 Mouse Acp3 77 Dla0 74		TGACTCATCTGTAGTAAAAGCAGAATTCCACTCAACTTTAACCCG
B3 Mouse Acp3 77 Dla0 75		GTCCCTGCCTCTATATCTTTAGTTTTCTACTTTAGAATAAGAAAT
B3 Mouse Acp3 77 Dla0 76		TGTGACTTCTGCATTCCTCTTGTCTTTCCACTCAACTTTAACCCG
B3 Mouse Acp3 77 Dla0 77		GTCCCTGCCTCTATATCTTTTTGGCACCGTATAAAAGTCAGAGAG
B3 Mouse Acp3 77 Dla0 78		CCCCCACAGGGTACTTTACTTTCTGTTCCACTCAACTTTAACCCG
B3 Mouse Acp3 77 Dla0 79		GTCCCTGCCTCTATATCTTTTCCGAGCTTGTGTTAGACCCAGGGA
B3 Mouse Acp3 77 Dla0 80		TAAGGGCATAATTCAAATAGAGTACTTCCACTCAACTTTAACCCG
B3 Mouse Acp3 77 Dla0 81		GTCCCTGCCTCTATATCTTTATTTCATAGTAGCAACAAACAGCCC
B3 Mouse Acp3 77 Dla0 82		AAAAATAAATAAGTAAAAACAAAAATTCCACTCAACTTTAACCCG
B3 Mouse Acp3 77 Dla0 83		GTCCCTGCCTCTATATCTTTAATGTACTACCCACTGCATAAAAAT
B3 Mouse Acp3 77 Dla0 84		AGTATAAGATATCGTAATTTTAAAGTTCCACTCAACTTTAACCCG
B3 Mouse Acp3 77 Dla0 85		GTCCCTGCCTCTATATCTTTTCATCTCATGGGTTTTTCAGTTATT
B3 Mouse Acp3 77 Dla0 86		GTAGTGAGGGGCGTGAGGAAGGTGATTCCACTCAACTTTAACCCG
B3 Mouse Acp3 77 Dla0 87		GTCCCTGCCTCTATATCTTTGAGCTGTGCTTAAAGTGAATGATGC
B3 Mouse Acp3 77 Dla0 88		CTGTACGAAAATGAGAGAAAATGACTTCCACTCAACTTTAACCCG
B3 Mouse Acp3 77 Dla0 89		GTCCCTGCCTCTATATCTTTAAAGACATTCTGCATACGGATATAT
B3 Mouse Acp3 77 Dla0 90		GGTTTCTGAGAATCGAACACGTCACTTCCACTCAACTTTAACCCG
B3 Mouse Acp3 77 Dla0 91		GTCCCTGCCTCTATATCTTTTTTGTCAGTTATGAAGTGCTGGGTT
B3 Mouse Acp3 77 Dla0 92		TGTGTGTGTTGGATGTACACACAGATTCCACTCAACTTTAACCCG
B3 Mouse Acp3 77 Dla0 93		GTCCCTGCCTCTATATCTTTGAGAGAGAGAGAGAATGAGAATTAA
B3 Mouse Acp3 77 Dla0 94		ATTGCTTGCGAGTGAGTGAGCGAGATTCCACTCAACTTTAACCCG
B3 Mouse Acp3 77 Dla0 95		GTCCCTGCCTCTATATCTTTTGGATCTTCTAGTCTAACATTCCGA
B3 Mouse Acp3 77 Dla0 96		TATTACATAACTAAAGTCATTTTTCTTCCACTCAACTTTAACCCG
B3 Mouse Acp3 77 Dla0 97		GTCCCTGCCTCTATATCTTTACCCCACTTTCTCTCCCTTTCGTCT
B3 Mouse Acp3 77 Dla0 98		ACCTAGTGCGTTCTAACCTAAATCCTTCCACTCAACTTTAACCCG
B3 Mouse Acp3 77 Dla0 99		GTCCCTGCCTCTATATCTTTTTCTTCTTTCAGGACCTCTGTGTAA
B3 Mouse Acp3 77 Dla0 100		TAGTCACAAGGTGGGTTGGAATTTGTTCCACTCAACTTTAACCCG
B3 Mouse Acp3 77 Dla0 101		GTCCCTGCCTCTATATCTTTATCTTAGCCCTGTGAACAGCTCAAT
B3 Mouse Acp3 77 Dla0 102		AGCAGAGGCATCCCTTGCAAGAGTCTTCCACTCAACTTTAACCCG
B3 Mouse Acp3 77 Dla0 103		GTCCCTGCCTCTATATCTTTTGCACTCTCCCCCGTGGCAGTGAGC
B3 Mouse Acp3 77 Dla0 104		AAGGAGACATAACTGACCTGCCAGCTTCCACTCAACTTTAACCCG
B3 Mouse Acp3 77 Dla0 105		GTCCCTGCCTCTATATCTTTAGGGCATGGGCAGGACAGAGCCTGC
B3 Mouse Acp3 77 Dla0 106		CACCAACTCTAGGTAAGTTCTAAAGTTCCACTCAACTTTAACCCG
B3 Mouse Acp3 77 Dla0 107		GTCCCTGCCTCTATATCTTTTCATTGAGAGACGTCCCCAAGGTCA
B3 Mouse Acp3 77 Dla0 108		GCAGAAGAGCTTCTTGCCGGTGCTGTTCCACTCAACTTTAACCCG
B3 Mouse Acp3 77 Dla0 109		GTCCCTGCCTCTATATCTTTTCTCTGCCAGCAGGGCCCATGGCGG
B3 Mouse Acp3 77 Dla0 110		GTCTGTTCAGATGTTCCGATACACATTCCACTCAACTTTAACCCG
B3 Mouse Acp3 77 Dla0 111		GTCCCTGCCTCTATATCTTTCCGGTTACCAGGCAAAATGTAGTGG
B3 Mouse Acp3 77 Dla0 112		AGGACAAGCAGAAGTATCACCAGGATTCCACTCAACTTTAACCCG
B3 Mouse Acp3 77 Dla0 113		GTCCCTGCCTCTATATCTTTTTGTGGCCATACACTCCGTGGCCCA
B3 Mouse Acp3 77 Dla0 114		GGATAACCCTCAGCACTTGGTGGCTTTCCACTCAACTTTAACCCG
B3 Mouse Acp3 77 Dla0 115		GTCCCTGCCTCTATATCTTTCGCAAACTTCTCCAGAGGGCAGCTG
B3 Mouse Acp3 77 Dla0 116		CTGGGAGATCACCGGGTCCAGTAGCTTCCACTCAACTTTAACCCG
B3 Mouse Acp3 77 Dla0 117		GTCCCTGCCTCTATATCTTTGGCTCGTTCTGGGTCTCATTCCGAT
B3 Mouse Acp3 77 Dla0 118		GTGCAGCCTGGCAGCGTGAGTGGGTTTCCACTCAACTTTAACCCG
B3 Mouse Acp3 77 Dla0 119		GTCCCTGCCTCTATATCTTTTGTGGCAAGAAGCGTAGGGAGGCAG
B3 Mouse Acp3 77 Dla0 120		CCCCCTTATCATGGTACAATTCCATTTCCACTCAACTTTAACCCG
B3 Mouse Acp3 77 Dla0 121		GTCCCTGCCTCTATATCTTTCAGGCCACTCACGGTAGTGTCGTGT
B3 Mouse Acp3 77 Dla0 122		TCCATTATAAACATCTAGCGCCATCTTCCACTCAACTTTAACCCG
B3 Mouse Acp3 77 Dla0 123		GTCCCTGCCTCTATATCTTTTGTGGCTGAGTTGCAAGCTTCATAT
B3 Mouse Acp3 77 Dla0 124		GAATACATGACCAGCTTTTTATACTTTCCACTCAACTTTAACCCG
B3 Mouse Acp3 77 Dla0 125		GTCCCTGCCTCTATATCTTTCTTGGAGTCGAGATTTCTCTTTCTG
B3 Mouse Acp3 77 Dla0 126		TGAGGATTTCATTGACCAGGACGCCTTCCACTCAACTTTAACCCG
B3 Mouse Acp3 77 Dla0 127		GTCCCTGCCTCTATATCTTTTAATTCTGATAGCTCTTTCAACTTA
B3 Mouse Acp3 77 Dla0 128		GTGAATTCCATAAAGTGATAGCAGATTCCACTCAACTTTAACCCG
B3 Mouse Acp3 77 Dla0 129		GTCCCTGCCTCTATATCTTTAAGGTGAAATTGTGAACACTCTCGC
B3 Mouse Acp3 77 Dla0 130		ATGGCGTCCTCGGTGGCCCAGGAGGTTCCACTCAACTTTAACCCG
B3 Mouse Acp3 77 Dla0 131		GTCCCTGCCTCTATATCTTTTTCCAAAAAGATCCTGGTCATCGAA
B3 Mouse Acp3 77 Dla0 132		ATAAAGGGTCATAAACTTTACTCCATTCCACTCAACTTTAACCCG
B3 Mouse Acp3 77 Dla0 133		GTCCCTGCCTCTATATCTTTGCTTTTATATGGATGAAGCCTCTTC
B3 Mouse Acp3 77 Dla0 134		CGACAGCGACGACAAGGTGTCCAGGTTCCACTCAACTTTAACCCG
B3 Mouse Acp3 77 Dla0 135		GTCCCTGCCTCTATATCTTTTTGAGTTCTTCAAAACGAGGGCAGT
B3 Mouse Acp3 77 Dla0 136		AATTCCTCAGATTCTAAAGTCTCACTTCCACTCAACTTTAACCCG
B3 Mouse Acp3 77 Dla0 137		GTCCCTGCCTCTATATCTTTCAGAGAGAGACACGGTGTGCACTGG
B3 Mouse Acp3 77 Dla0 138		TGAAAGGCAGGTACAGCAACCGATCTTCCACTCAACTTTAACCCG
B3 Mouse Acp3 77 Dla0 139		GTCCCTGCCTCTATATCTTTGATGCTGATCCCCTCTGGAGGAAAC
B3 Mouse Acp3 77 Dla0 140		GGGCTGCCAGAGCAGTCTAGGATTCTTCCACTCAACTTTAACCCG
B3 Mouse Acp3 77 Dla0 141		GTCCCTGCCTCTATATCTTTAAAGTCCTGTCCACATCTGTGCTCC
B3 Mouse Acp3 77 Dla0 142		GCTGCAAGGTTTGTCATAGCACTCATTCCACTCAACTTTAACCCG
B3 Mouse Acp3 77 Dla0 143		GTCCCTGCCTCTATATCTTTCGTTCAAGAATCTTCCGTATCTTTT
B3 Mouse Acp3 77 Dla0 144		TATAAATCTGATCATGCTTATAGGTTTCCACTCAACTTTAACCCG
B3 Mouse Acp3 77 Dla0 145		GTCCCTGCCTCTATATCTTTTTCCATGCCCCACTGGGTGAGTTGG
B3 Mouse Acp3 77 Dla0 146		TATATAACTTCCAAGTTCGTAGTGCTTCCACTCAACTTTAACCCG
B3 Mouse Acp3 77 Dla0 147		GTCCCTGCCTCTATATCTTTATGGGGTCGGTAGGAAAGGTCTCGA
B3 Mouse Acp3 77 Dla0 148		AATCCTTGTGGCCACGAGGATTCTGTTCCACTCAACTTTAACCCG
B3 Mouse Acp3 77 Dla0 149		GTCCCTGCCTCTATATCTTTATGTCACAAACTTCAACTCCTTGGC
B3 Mouse Acp3 77 Dla0 150		GACCTCGGTCTCCATGCCGAAACACTTCCACTCAACTTTAACCCG
B3 Mouse Acp3 77 Dla0 151		GTCCCTGCCTCTATATCTTTGAGCAAGAAGCCAAGGCTGAGGCTT
B3 Mouse Acp3 77 Dla0 152		GCCTGGGTCCAGGCAGAGAGAAAGCTTCCACTCAACTTTAACCCG
B3 Mouse Acp3 77 Dla0 153		GTCCCTGCCTCTATATCTTTCGCATGGTCGGGGAGAGAGCTGCTT
B3 Mouse Acp3 77 Dla0 154		GTCCGGCTCAGGGGCAGAGGAACGGTTCCACTCAACTTTAACCCG

## Sheet: Supp. Table 5a - PPAP
Supplementary Table 5a. MS data PPAP
Protein Group	Protein ID	Accession	-10lgP	Coverage (%)	Coverage (%) SampleH3	Area SampleH3	#Peptides	#Unique	#Spec SampleH3	PTM	Avg. Mass	Description
4	3	P17661|DESM_HUMAN	454.04	80	80	4462300000000	54	48	160	Y	53536	Desmin OS=Homo sapiens OX=9606 GN=DES PE=1 SV=3
6	8567	tr|B0YJC4|B0YJC4_HUMAN	407.79	68	68	1496600000000	49	41	117	Y	49653	Vimentin OS=Homo sapiens OX=9606 GN=VIM PE=1 SV=1
20	8556	P07951-2|TPM2_HUMAN	289.84	64	64	8948200000	22	5	26	Y	32990	Isoform 2 of Tropomyosin beta chain OS=Homo sapiens OX=9606 GN=TPM2
5	177	P05787|K2C8_HUMAN	407.75	63	63	1728600000000	46	36	136	Y	53704	Keratin, type II cytoskeletal 8 OS=Homo sapiens OX=9606 GN=KRT8 PE=1 SV=7
10	593	P12277|KCRB_HUMAN	326.93	61	61	582470000000	18	17	47	Y	42644	Creatine kinase B-type OS=Homo sapiens OX=9606 GN=CKB PE=1 SV=1
1	31	P62736|ACTA_HUMAN	371.82	60	60	220020000000	28	1	205	Y	42009	Actin, aortic smooth muscle OS=Homo sapiens OX=9606 GN=ACTA2 PE=1 SV=1
2	38	P68032|ACTC_HUMAN	371.43	60	60		28	0	204	Y	42019	Actin, alpha cardiac muscle 1 OS=Homo sapiens OX=9606 GN=ACTC1 PE=1 SV=1
3	8571	tr|I3L4N8|I3L4N8_HUMAN	355.44	60	60	1009800000000	27	8	172	Y	38976	Actin gamma 1 OS=Homo sapiens OX=9606 GN=ACTG1 PE=1 SV=9
12	384	P15309|PPAP_HUMAN	322.16	57	57	485050000000	21	21	40	Y	44566	Prostatic acid phosphatase OS=Homo sapiens OX=9606 GN=ACP3 PE=1 SV=3
22	11505	tr|B4DY09|B4DY09_HUMAN	315.58	57	57	166210000000	16	16	26	Y	38910	Interleukin enhancer binding factor 2 OS=Homo sapiens OX=9606 GN=ILF2 PE=1 SV=1
24	3388	P17174|AATC_HUMAN	337.57	55	55	190640000000	20	20	24	Y	46248	Aspartate aminotransferase, cytoplasmic OS=Homo sapiens OX=9606 GN=GOT1 PE=1 SV=3
29	8543	P09493-7|TPM1_HUMAN	262.24	55	55		17	0	22	Y	32678	Isoform 7 of Tropomyosin alpha-1 chain OS=Homo sapiens OX=9606 GN=TPM1
16	2	P08727|K1C19_HUMAN	280.51	52	52	60478000000	22	13	29	Y	44106	Keratin, type I cytoskeletal 19 OS=Homo sapiens OX=9606 GN=KRT19 PE=1 SV=4
49	8602	P07951-3|TPM2_HUMAN	209.95	50	50		13	0	14	Y	28684	Isoform 3 of Tropomyosin beta chain OS=Homo sapiens OX=9606 GN=TPM2
17	8591	tr|Q5JP53|Q5JP53_HUMAN	343.81	49	49	19149000000	18	3	28	Y	47767	Tubulin beta chain OS=Homo sapiens OX=9606 GN=TUBB PE=1 SV=1
25	8546	tr|Q6ZN40|Q6ZN40_HUMAN	282.01	49	49		19	0	24	Y	37453	Tropomyosin 1 OS=Homo sapiens OX=9606 GN=TPM1 PE=1 SV=1
19	3411	Q9BTV4|TMM43_HUMAN	327.78	47	47	224940000000	18	18	27	Y	44876	Transmembrane protein 43 OS=Homo sapiens OX=9606 GN=TMEM43 PE=1 SV=1
23	822	P06733|ENOA_HUMAN	345.88	44	44	232480000000	21	21	26	Y	47169	Alpha-enolase OS=Homo sapiens OX=9606 GN=ENO1 PE=1 SV=2
21	132	P68371|TBB4B_HUMAN	332.27	44	44	4770900000	18	1	26	Y	49831	Tubulin beta-4B chain OS=Homo sapiens OX=9606 GN=TUBB4B PE=1 SV=1
40	3406	P29992|GNA11_HUMAN	274.30	43	43	115790000000	16	15	18	Y	42123	Guanine nucleotide-binding protein subunit alpha-11 OS=Homo sapiens OX=9606 GN=GNA11 PE=1 SV=2
96	1256	P05109|S10A8_HUMAN	134.50	41	41	44006000000	4	4	7	Y	10835	Protein S100-A8 OS=Homo sapiens OX=9606 GN=S100A8 PE=1 SV=1
32	3408	Q9BT78|CSN4_HUMAN	278.57	40	40	79646000000	15	15	21	Y	46269	COP9 signalosome complex subunit 4 OS=Homo sapiens OX=9606 GN=COPS4 PE=1 SV=1
62	597	Q15019|SEPT2_HUMAN	253.47	40	40	28291000000	10	10	10	Y	41487	Septin-2 OS=Homo sapiens OX=9606 GN=SEPTIN2 PE=1 SV=1
161	9213	tr|M0R1V7|M0R1V7_HUMAN	117.81	40	40	1076000000	2	2	2	N	7132	Ubiquitin A-52 residue ribosomal protein fusion product 1 (Fragment) OS=Homo sapiens OX=9606 GN=UBA52 PE=1 SV=1
13	3427	Q00796|DHSO_HUMAN	300.96	39	39	909830000000	15	15	40	Y	38325	Sorbitol dehydrogenase OS=Homo sapiens OX=9606 GN=SORD PE=1 SV=4
47	3430	Q9BWD1|THIC_HUMAN	263.83	38	38	65254000000	12	12	15	Y	41351	Acetyl-CoA acetyltransferase, cytosolic OS=Homo sapiens OX=9606 GN=ACAT2 PE=1 SV=2
15	3405	P00505|AATM_HUMAN	284.13	37	37	392510000000	18	18	30	Y	47518	Aspartate aminotransferase, mitochondrial OS=Homo sapiens OX=9606 GN=GOT2 PE=1 SV=3
57	8827	tr|C9J9K3|C9J9K3_HUMAN	257.50	37	37	135270000000	9	9	12	Y	29405	40S ribosomal protein SA (Fragment) OS=Homo sapiens OX=9606 GN=RPSA PE=1 SV=8
34	8639	Q9BVA1|TBB2B_HUMAN	319.06	36	36		15	0	21	Y	49953	Tubulin beta-2B chain OS=Homo sapiens OX=9606 GN=TUBB2B PE=1 SV=1
52	11511	Q14BN4-5|SLMAP_HUMAN	241.78	36	36	56167000000	11	11	13	Y	41896	Isoform 5 of Sarcolemmal membrane-associated protein OS=Homo sapiens OX=9606 GN=SLMAP
55	1255	Q00577|PURA_HUMAN	271.74	35	35	79068000000	10	10	12	Y	34911	Transcriptional activator protein Pur-alpha OS=Homo sapiens OX=9606 GN=PURA PE=1 SV=2
14	8570	#CONTAM#P13647|K2C5_HUMAN	269.87	35	35	45242000000	25	12	38	Y	62378	Keratin, type II cytoskeletal 5 OS=Homo sapiens OX=9606 GN=KRT5 PE=1 SV=3
59	11526	tr|A0A5F9ZHJ7|A0A5F9ZHJ7_HUMAN	259.92	35	35	35102000000	9	9	11	Y	33505	Acetyl-CoA acetyltransferase 1 OS=Homo sapiens OX=9606 GN=ACAT1 PE=1 SV=1
28	388	Q04695|K1C17_HUMAN	226.78	35	35	9941300000	16	6	22	Y	48106	Keratin, type I cytoskeletal 17 OS=Homo sapiens OX=9606 GN=KRT17 PE=1 SV=2
38	8598	tr|C9J813|C9J813_HUMAN	235.85	34	34	668460000	15	1	18	Y	54159	Caldesmon 1 (Fragment) OS=Homo sapiens OX=9606 GN=CALD1 PE=1 SV=1
106	8753	tr|A0A1B0GV06|A0A1B0GV06_HUMAN	199.35	34	34	13451000000	6	6	6	N	22956	N-acylsphingosine amidohydrolase 1 (Fragment) OS=Homo sapiens OX=9606 GN=ASAH1 PE=1 SV=1
7	8553	tr|Q60FE5|Q60FE5_HUMAN	483.89	33	33	1352800000000	68	67	113	Y	278224	Filamin A OS=Homo sapiens OX=9606 GN=FLNA PE=1 SV=1
18	9339	tr|A0A7P0TB36|A0A7P0TB36_HUMAN	321.85	33	33	197380000000	20	18	27	Y	69011	78 kDa glucose-regulated protein OS=Homo sapiens OX=9606 GN=HSPA5 PE=1 SV=1
41	9097	P53814-2|SMTN_HUMAN	282.16	33	33	63597000000	14	14	18	Y	50572	Isoform A of Smoothelin OS=Homo sapiens OX=9606 GN=SMTN
56	1021	P31323|KAP3_HUMAN	229.99	33	33	29463000000	10	8	12	Y	46302	cAMP-dependent protein kinase type II-beta regulatory subunit OS=Homo sapiens OX=9606 GN=PRKAR2B PE=1 SV=3
84	11705	P84157-2|MXRA7_HUMAN	154.47	32	32	37528000000	5	5	8	Y	17493	Isoform 2 of Matrix-remodeling-associated protein 7 OS=Homo sapiens OX=9606 GN=MXRA7
11	16	Q05682|CALD1_HUMAN	293.49	31	31	14290000000	31	17	47	Y	93231	Caldesmon OS=Homo sapiens OX=9606 GN=CALD1 PE=1 SV=3
60	3465	Q9UBS4|DJB11_HUMAN	221.48	31	31	33193000000	10	10	11	N	40514	DnaJ homolog subfamily B member 11 OS=Homo sapiens OX=9606 GN=DNAJB11 PE=1 SV=1
228	12097	tr|F8WF57|F8WF57_HUMAN	58.47	31	31	1077900000	1	1	1	N	4579	Sirtuin 2 OS=Homo sapiens OX=9606 GN=SIRT2 PE=1 SV=1
35	8549	#CONTAM#P13645|K1C10_HUMAN	265.79	30	30	49029000000	17	12	19	Y	58827	Keratin, type I cytoskeletal 10 OS=Homo sapiens OX=9606 GN=KRT10 PE=1 SV=6
126	8994	tr|H7C3I1|H7C3I1_HUMAN	160.36	30	30	28582000000	4	4	4	N	16338	ST13 Hsp70 interacting protein (Fragment) OS=Homo sapiens OX=9606 GN=ST13 PE=1 SV=1
44	3450	P61160|ARP2_HUMAN	267.11	29	29	142050000000	11	11	17	Y	44761	Actin-related protein 2 OS=Homo sapiens OX=9606 GN=ACTR2 PE=1 SV=1
88	8718	tr|D6RAF8|D6RAF8_HUMAN	192.70	29	29	11108000000	5	2	7	Y	23076	Heterogeneous nuclear ribonucleoprotein D OS=Homo sapiens OX=9606 GN=HNRNPD PE=1 SV=1
30	3424	P05091|ALDH2_HUMAN	306.45	28	28	106330000000	18	17	22	Y	56381	Aldehyde dehydrogenase, mitochondrial OS=Homo sapiens OX=9606 GN=ALDH2 PE=1 SV=2
26	3455	P11766|ADHX_HUMAN	260.60	28	28	252820000000	13	13	23	Y	39724	Alcohol dehydrogenase class-3 OS=Homo sapiens OX=9606 GN=ADH5 PE=1 SV=4
42	11512	tr|A0A0A0MT83|A0A0A0MT83_HUMAN	241.33	28	28	131780000000	12	12	17	Y	46319	Isovaleryl-CoA dehydrogenase, mitochondrial OS=Homo sapiens OX=9606 GN=IVD PE=1 SV=2
69	8848	P00558-2|PGK1_HUMAN	239.60	28	28	37011000000	9	9	9	Y	41429	Isoform 2 of Phosphoglycerate kinase 1 OS=Homo sapiens OX=9606 GN=PGK1
77	11542	tr|Q5SS57|Q5SS57_HUMAN	237.84	27	27	3854400000	8	2	8	N	40331	HLA class I antigen OS=Homo sapiens OX=9606 GN=HLA-B PE=1 SV=1
79	9370	tr|A0A2R8YD12|A0A2R8YD12_HUMAN	227.61	27	27	18652000000	7	6	8	Y	38125	Serpin family B member 6 OS=Homo sapiens OX=9606 GN=SERPINB6 PE=1 SV=1
169	11813	tr|R4GMX5|R4GMX5_HUMAN	107.67	27	27	701400000	2	2	2	N	9335	Basigin (Fragment) OS=Homo sapiens OX=9606 GN=BSG PE=1 SV=1
36	174	P0DMV9|HS71B_HUMAN	299.33	26	26	98458000000	16	13	19	N	70052	Heat shock 70 kDa protein 1B OS=Homo sapiens OX=9606 GN=HSPA1B PE=1 SV=1
119	11603	tr|A0A0A0MSI0|A0A0A0MSI0_HUMAN	162.76	26	26	8816600000	5	5	5	N	18976	Peroxiredoxin-1 (Fragment) OS=Homo sapiens OX=9606 GN=PRDX1 PE=1 SV=1
148	11727	tr|J3QL90|J3QL90_HUMAN	109.83	26	26	4943100000	3	3	3	N	12029	Developmentally regulated GTP binding protein 2 OS=Homo sapiens OX=9606 GN=DRG2 PE=1 SV=1
31	8	P04264|K2C1_HUMAN	284.26	25	25	69289000000	18	14	21	N	66039	Keratin, type II cytoskeletal 1 OS=Homo sapiens OX=9606 GN=KRT1 PE=1 SV=6
80	11546	O60547-2|GMDS_HUMAN	211.47	25	25	30715000000	7	7	8	N	39054	Isoform 2 of GDP-mannose 4,6 dehydratase OS=Homo sapiens OX=9606 GN=GMDS
48	8915	#CONTAM#P00761|TRYP_PIG	193.10	25	25	1202300000000	5	5	15	Y	24409	Trypsin OS=Sus scrofa OX=9823 PE=1 SV=1
46	265	Q13509|TBB3_HUMAN	282.37	24	24		10	0	16	Y	50433	Tubulin beta-3 chain OS=Homo sapiens OX=9606 GN=TUBB3 PE=1 SV=2
63	3441	Q9UNS2|CSN3_HUMAN	222.66	24	24	34158000000	9	9	10	Y	47873	COP9 signalosome complex subunit 3 OS=Homo sapiens OX=9606 GN=COPS3 PE=1 SV=3
97	9035	tr|A0A8V8TMM5|A0A8V8TMM5_HUMAN	222.35	24	24	1521000000	6	6	6	N	37430	Pyruvate kinase OS=Homo sapiens OX=9606 GN=PKM PE=1 SV=1
33	11531	P00738-2|HPT_HUMAN	217.17	24	24	287680000000	12	12	21	Y	38452	Isoform 2 of Haptoglobin OS=Homo sapiens OX=9606 GN=HP
76	3461	P06732|KCRM_HUMAN	202.95	24	24	12078000000	7	6	8	N	43101	Creatine kinase M-type OS=Homo sapiens OX=9606 GN=CKM PE=1 SV=2
118	11602	tr|E9PKL9|E9PKL9_HUMAN	190.37	24	24	12084000000	5	5	5	N	29667	GDP-L-fucose synthase (Fragment) OS=Homo sapiens OX=9606 GN=GFUS PE=1 SV=1
64	8651	P02768-2|ALBU_HUMAN	226.07	23	23	65092000000	9	9	10	N	47361	Isoform 2 of Albumin OS=Homo sapiens OX=9606 GN=ALB
65	11536	tr|V9HW50|V9HW50_HUMAN	200.12	23	23	24185000000	9	9	10	Y	39835	All-trans-retinol dehydrogenase [NAD(+)] ADH1B OS=Homo sapiens OX=9606 GN=ADH1B PE=1 SV=1
116	11581	tr|A0A1W2PR11|A0A1W2PR11_HUMAN	186.20	23	23		5	0	5	N	36849	HLA class I histocompatibility antigen, C alpha chain OS=Homo sapiens OX=9606 GN=HLA-C PE=1 SV=1
9	8574	tr|A0A075B7B1|A0A075B7B1_HUMAN	367.53	22	22	84280000000	37	37	64	Y	140163	Desmuslin, isoform CRA_a OS=Homo sapiens OX=9606 GN=SYNM PE=1 SV=1
66	577	Q6NZI2|CAVN1_HUMAN	235.27	22	22	33131000000	7	7	10	Y	43476	Caveolae-associated protein 1 OS=Homo sapiens OX=9606 GN=CAVIN1 PE=1 SV=1
73	11548	Q9BWS9-3|CHID1_HUMAN	207.77	22	22	26881000000	8	8	9	N	41678	Isoform 3 of Chitinase domain-containing protein 1 OS=Homo sapiens OX=9606 GN=CHID1
89	8641	Q71U36-2|TBA1A_HUMAN	205.08	22	22	34091000000	7	7	7	N	46297	Isoform 2 of Tubulin alpha-1A chain OS=Homo sapiens OX=9606 GN=TUBA1A
45	152	P02533|K1C14_HUMAN	203.31	22	22	1134600000	12	1	16	Y	51562	Keratin, type I cytoskeletal 14 OS=Homo sapiens OX=9606 GN=KRT14 PE=1 SV=4
117	11582	tr|A0A140T937|A0A140T937_HUMAN	189.50	22	22		5	0	5	N	38331	HLA class I histocompatibility antigen, C alpha chain OS=Homo sapiens OX=9606 GN=HLA-C PE=1 SV=1
75	3459	Q9UNM6|PSD13_HUMAN	163.92	22	22	15603000000	8	8	8	Y	42946	26S proteasome non-ATPase regulatory subunit 13 OS=Homo sapiens OX=9606 GN=PSMD13 PE=1 SV=2
204	11942	tr|E5RHJ2|E5RHJ2_HUMAN	85.63	22	22	887920000	1	1	1	N	11787	Aspartate beta-hydroxylase OS=Homo sapiens OX=9606 GN=ASPH PE=1 SV=1
99	11574	tr|D9J307|D9J307_HUMAN	225.92	21	21	2025800000	6	1	6	N	40388	HLA class I antigen OS=Homo sapiens OX=9606 GN=HLA-B PE=1 SV=1
81	8735	P01876-1|IGHA1_HUMAN	221.88	21	21	22054000000	7	7	8	Y	37655	Isoform 1 of Immunoglobulin heavy constant alpha 1 OS=Homo sapiens OX=9606 GN=IGHA1
83	1534	P02763|A1AG1_HUMAN	185.72	21	21	153930000000	5	3	8	N	23540	Alpha-1-acid glycoprotein 1 OS=Homo sapiens OX=9606 GN=ORM1 PE=1 SV=2
27	215	P48668|K2C6C_HUMAN	219.48	20	20	865050000	13	1	23	Y	60025	Keratin, type II cytoskeletal 6C OS=Homo sapiens OX=9606 GN=KRT6C PE=1 SV=3
129	11621	tr|Q5SRN7|Q5SRN7_HUMAN	172.29	20	20		4	0	4	N	34211	Major histocompatibility complex, class I, A OS=Homo sapiens OX=9606 GN=HLA-A PE=1 SV=2
105	3124	O43681|GET3_HUMAN	169.35	20	20	12503000000	6	6	6	N	38793	ATPase GET3 OS=Homo sapiens OX=9606 GN=GET3 PE=1 SV=2
128	11619	tr|A0A140T933|A0A140T933_HUMAN	167.52	20	20	1472600000	4	1	4	Y	34276	HLA class I histocompatibility antigen, A alpha chain (Fragment) OS=Homo sapiens OX=9606 GN=HLA-A PE=1 SV=1
127	11618	tr|A0A140T8W8|A0A140T8W8_HUMAN	166.84	20	20		4	0	4	N	34426	HLA class I histocompatibility antigen, A alpha chain OS=Homo sapiens OX=9606 GN=HLA-A PE=1 SV=1
82	3560	Q16543|CDC37_HUMAN	228.45	19	19	19288000000	7	7	8	Y	44468	Hsp90 co-chaperone Cdc37 OS=Homo sapiens OX=9606 GN=CDC37 PE=1 SV=1
87	183	P51888|PRELP_HUMAN	196.40	19	19	25055000000	7	7	7	Y	43810	Prolargin OS=Homo sapiens OX=9606 GN=PRELP PE=1 SV=1
108	3584	P55899|FCGRN_HUMAN	130.05	19	19	8439300000	5	5	6	N	39743	IgG receptor FcRn large subunit p51 OS=Homo sapiens OX=9606 GN=FCGRT PE=1 SV=1
101	9640	P63092-3|GNAS2_HUMAN	186.08	18	18	19996000000	6	5	6	N	44179	Isoform 3 of Guanine nucleotide-binding protein G(s) subunit alpha isoforms short OS=Homo sapiens OX=9606 GN=GNAS
90	3495	P36578|RL4_HUMAN	174.14	18	18	20021000000	7	7	7	Y	47697	60S ribosomal protein L4 OS=Homo sapiens OX=9606 GN=RPL4 PE=1 SV=5
95	3616	P19652|A1AG2_HUMAN	173.54	18	18	26651000000	5	3	7	Y	23603	Alpha-1-acid glycoprotein 2 OS=Homo sapiens OX=9606 GN=ORM2 PE=1 SV=2
68	422	P07585|PGS2_HUMAN	185.74	17	17	28528000000	7	6	10	N	39747	Decorin OS=Homo sapiens OX=9606 GN=DCN PE=1 SV=1
86	9327	tr|F8VZY9|F8VZY9_HUMAN	182.68	17	17	1377000000	7	5	7	N	43774	Keratin 18 OS=Homo sapiens OX=9606 GN=KRT18 PE=1 SV=1
102	3524	P16219|ACADS_HUMAN	181.96	17	17	19704000000	6	6	6	Y	44297	Short-chain specific acyl-CoA dehydrogenase, mitochondrial OS=Homo sapiens OX=9606 GN=ACADS PE=1 SV=1
165	11793	O43852-9|CALU_HUMAN	128.07	17	17	2459600000	2	2	2	N	17639	Isoform 9 of Calumenin OS=Homo sapiens OX=9606 GN=CALU
171	11820	tr|A0A804HJ13|A0A804HJ13_HUMAN	104.23	17	17	1979700000	2	2	2	N	14640	Fumarylacetoacetase OS=Homo sapiens OX=9606 GN=FAH PE=1 SV=1
120	3587	P51570|GALK1_HUMAN	185.98	16	16	9706500000	5	5	5	N	42272	Galactokinase OS=Homo sapiens OX=9606 GN=GALK1 PE=1 SV=1
61	371	P19012|K1C15_HUMAN	184.70	16	16	1478400000	9	1	11	Y	49212	Keratin, type I cytoskeletal 15 OS=Homo sapiens OX=9606 GN=KRT15 PE=1 SV=3
134	11665	Q9NZU5-2|LMCD1_HUMAN	164.14	16	16	10856000000	4	4	4	N	32882	Isoform 2 of LIM and cysteine-rich domains protein 1 OS=Homo sapiens OX=9606 GN=LMCD1
115	8722	Q14103-4|HNRPD_HUMAN	154.53	16	16	284190000	4	1	5	Y	30672	Isoform 4 of Heterogeneous nuclear ribonucleoprotein D0 OS=Homo sapiens OX=9606 GN=HNRNPD
70	8559	#CONTAM#P35527|K1C9_HUMAN	226.27	15	15	50005000000	8	7	9	Y	62064	Keratin, type I cytoskeletal 9 OS=Homo sapiens OX=9606 GN=KRT9 PE=1 SV=3
53	11540	P06396-2|GELS_HUMAN	214.27	15	15	90664000000	9	9	13	Y	80641	Isoform 2 of Gelsolin OS=Homo sapiens OX=9606 GN=GSN
71	247	P21810|PGS1_HUMAN	170.75	15	15	27454000000	5	4	9	N	41654	Biglycan OS=Homo sapiens OX=9606 GN=BGN PE=1 SV=2
93	11569	tr|A0A8I5KU76|A0A8I5KU76_HUMAN	169.86	15	15	32366000000	6	6	7	Y	39916	Endoplasmic reticulum protein 44 OS=Homo sapiens OX=9606 GN=ERP44 PE=1 SV=1
92	3526	O43813|LANC1_HUMAN	169.71	15	15	40192000000	6	6	7	Y	45283	Glutathione S-transferase LANCL1 OS=Homo sapiens OX=9606 GN=LANCL1 PE=1 SV=1
109	11643	Q15124-2|PGM5_HUMAN	158.58	15	15	16668000000	5	5	6	Y	41790	Isoform 2 of Phosphoglucomutase-like protein 5 OS=Homo sapiens OX=9606 GN=PGM5
135	11669	O14773-2|TPP1_HUMAN	155.16	15	15	11073000000	4	4	4	Y	34464	Isoform 2 of Tripeptidyl-peptidase 1 OS=Homo sapiens OX=9606 GN=TPP1
50	8547	#CONTAM#P35908|K22E_HUMAN	238.63	14	14	5030900000	10	3	14	N	65433	Keratin, type II cytoskeletal 2 epidermal OS=Homo sapiens OX=9606 GN=KRT2 PE=1 SV=2
72	2090	P15311|EZRI_HUMAN	196.43	14	14	22309000000	9	9	9	Y	69413	Ezrin OS=Homo sapiens OX=9606 GN=EZR PE=1 SV=4
104	8791	P11142-2|HSP7C_HUMAN	182.61	14	14	7172500000	6	3	6	N	53518	Isoform 2 of Heat shock cognate 71 kDa protein OS=Homo sapiens OX=9606 GN=HSPA8
114	8572	tr|H3BQN4|H3BQN4_HUMAN	156.92	14	14	14241000000	4	4	5	N	39340	Fructose-bisphosphate aldolase OS=Homo sapiens OX=9606 GN=ALDOA PE=1 SV=1
94	8719	tr|K7ERE3|K7ERE3_HUMAN	149.48	14	14		6	0	7	Y	45261	Keratin 13 OS=Homo sapiens OX=9606 GN=KRT13 PE=1 SV=1
142	8717	tr|E7EUT5|E7EUT5_HUMAN	145.70	14	14	9503500000	3	3	3	N	27871	Glyceraldehyde-3-phosphate dehydrogenase OS=Homo sapiens OX=9606 GN=GAPDH PE=1 SV=1
205	11946	tr|E9PS42|E9PS42_HUMAN	89.08	14	14	1386900000	1	1	1	N	16580	Cysteine and glycine rich protein 1 OS=Homo sapiens OX=9606 GN=CSRP1 PE=1 SV=1
194	9632	tr|H0YLF3|H0YLF3_HUMAN	68.33	14	14	4436900000	1	1	1	N	8498	Beta-2-microglobulin (Fragment) OS=Homo sapiens OX=9606 GN=B2M PE=1 SV=1
100	11576	P49419-2|AL7A1_HUMAN	209.48	13	13	20101000000	5	5	6	Y	55366	Isoform 2 of Alpha-aminoadipic semialdehyde dehydrogenase OS=Homo sapiens OX=9606 GN=ALDH7A1
130	3614	P27169|PON1_HUMAN	175.23	13	13	9264800000	4	4	4	N	39731	Serum paraoxonase/arylesterase 1 OS=Homo sapiens OX=9606 GN=PON1 PE=1 SV=3
121	208	P20774|MIME_HUMAN	156.77	13	13	13367000000	5	5	5	N	33922	Mimecan OS=Homo sapiens OX=9606 GN=OGN PE=1 SV=1
136	3654	Q8NBX0|SCPDL_HUMAN	129.99	13	13	4.11E5	4	4	4	N	47151	Saccharopine dehydrogenase-like oxidoreductase OS=Homo sapiens OX=9606 GN=SCCPDH PE=1 SV=1
180	11877	tr|H7C5Q2|H7C5Q2_HUMAN	120.93	13	13	4258100000	2	2	2	N	30048	Acyl-CoA thioesterase 9 (Fragment) OS=Homo sapiens OX=9606 GN=ACOT9 PE=1 SV=1
39	203	P08729|K2C7_HUMAN	178.42	12	12	23090000	8	1	18	N	51386	Keratin, type II cytoskeletal 7 OS=Homo sapiens OX=9606 GN=KRT7 PE=1 SV=5
132	9134	tr|A0A087X0S5|A0A087X0S5_HUMAN	167.41	12	12	8991100000	4	4	4	N	48791	Collagen type VI alpha 1 chain (Fragment) OS=Homo sapiens OX=9606 GN=COL6A1 PE=1 SV=2
137	11690	tr|A0A7I2ST14|A0A7I2ST14_HUMAN	158.48	12	12	2105000000	3	3	4	Y	42071	N-myc downstream regulated 1 (Fragment) OS=Homo sapiens OX=9606 GN=NDRG1 PE=1 SV=1
133	11664	P45954-2|ACDSB_HUMAN	154.13	12	12	11155000000	4	4	4	N	36025	Isoform 2 of Short/branched chain specific acyl-CoA dehydrogenase, mitochondrial OS=Homo sapiens OX=9606 GN=ACADSB
122	9063	P13861-2|KAP2_HUMAN	153.14	12	12	185600000	4	2	5	Y	43067	Isoform 2 of cAMP-dependent protein kinase type II-alpha regulatory subunit OS=Homo sapiens OX=9606 GN=PRKAR2A
123	9776	Q9UHD8-4|SEPT9_HUMAN	136.79	12	12	5991100000	5	5	5	N	38518	Isoform 4 of Septin-9 OS=Homo sapiens OX=9606 GN=SEPTIN9
157	9059	tr|A0A0A0MS07|A0A0A0MS07_HUMAN	130.29	12	12	3547500000	3	3	3	Y	31983	Immunoglobulin heavy constant gamma 1 (Fragment) OS=Homo sapiens OX=9606 GN=IGHG1 PE=1 SV=1
147	8677	tr|A0A7I2V3H3|A0A7I2V3H3_HUMAN	126.19	12	12	8022900000	3	3	3	N	40854	Elongation factor 1-alpha OS=Homo sapiens OX=9606 GN=EEF1A1 PE=1 SV=1
140	11740	tr|F8VR77|F8VR77_HUMAN	125.48	12	12	5654200000	3	3	4	Y	31467	Proliferation-associated 2G4 OS=Homo sapiens OX=9606 GN=PA2G4 PE=1 SV=1
144	11759	tr|H7C367|H7C367_HUMAN	93.62	12	12	2156300000	3	3	3	Y	28209	Non-POU domain containing octamer binding (Fragment) OS=Homo sapiens OX=9606 GN=NONO PE=1 SV=8
67	1584	P07900|HS90A_HUMAN	226.90	11	11	39095000000	7	7	10	Y	84660	Heat shock protein HSP 90-alpha OS=Homo sapiens OX=9606 GN=HSP90AA1 PE=1 SV=5
98	8660	Q9BX66-9|SRBS1_HUMAN	217.31	11	11	8886200000	6	6	6	N	87199	Isoform 9 of Sorbin and SH3 domain-containing protein 1 OS=Homo sapiens OX=9606 GN=SORBS1
125	8945	P25705-2|ATPA_HUMAN	185.60	11	11	11658000000	4	4	4	N	54494	Isoform 2 of ATP synthase subunit alpha, mitochondrial OS=Homo sapiens OX=9606 GN=ATP5F1A
131	11646	P31939-2|PUR9_HUMAN	165.10	11	11	11907000000	4	4	4	N	64524	Isoform 2 of Bifunctional purine biosynthesis protein ATIC OS=Homo sapiens OX=9606 GN=ATIC
110	11655	P08559-3|ODPA_HUMAN	161.61	11	11	16867000000	5	5	6	N	40188	Isoform 3 of Pyruvate dehydrogenase E1 component subunit alpha, somatic form, mitochondrial OS=Homo sapiens OX=9606 GN=PDHA1
146	3672	P13747|HLAE_HUMAN	152.36	11	11	256460000	3	1	3	N	40058	HLA class I histocompatibility antigen, alpha chain E OS=Homo sapiens OX=9606 GN=HLA-E PE=1 SV=4
176	9421	tr|E9PS97|E9PS97_HUMAN	129.61	11	11	3770200000	2	2	2	Y	23620	Parvin alpha (Fragment) OS=Homo sapiens OX=9606 GN=PARVA PE=1 SV=1
156	3720	Q9Y2C4|EXOG_HUMAN	123.38	11	11	2146200000	3	3	3	N	41085	Nuclease EXOG, mitochondrial OS=Homo sapiens OX=9606 GN=EXOG PE=1 SV=2
54	588	O95678|K2C75_HUMAN	178.44	10	10		7	0	13	N	59560	Keratin, type II cytoskeletal 75 OS=Homo sapiens OX=9606 GN=KRT75 PE=1 SV=2
139	9744	P21980-2|TGM2_HUMAN	176.21	10	10	21393000000	4	4	4	N	61679	Isoform 2 of Protein-glutamine gamma-glutamyltransferase 2 OS=Homo sapiens OX=9606 GN=TGM2
150	3690	Q10588|BST1_HUMAN	159.29	10	10	3918800000	3	3	3	N	35724	ADP-ribosyl cyclase/cyclic ADP-ribose hydrolase 2 OS=Homo sapiens OX=9606 GN=BST1 PE=1 SV=2
167	11806	Q08431-2|MFGM_HUMAN	133.16	10	10	5126200000	2	2	2	N	31185	Isoform 2 of Lactadherin OS=Homo sapiens OX=9606 GN=MFGE8
154	11750	P35813-2|PPM1A_HUMAN	126.86	10	10	4438300000	3	3	3	Y	35958	Isoform Alpha-2 of Protein phosphatase 1A OS=Homo sapiens OX=9606 GN=PPM1A
174	3814	Q9Y570|PPME1_HUMAN	118.29	10	10	4.42E5	2	2	2	Y	42315	Protein phosphatase methylesterase 1 OS=Homo sapiens OX=9606 GN=PPME1 PE=1 SV=3
138	9263	tr|E9PJF0|E9PJF0_HUMAN	117.18	10	10	7597200000	3	3	4	Y	35737	Mitogen-activated protein kinase OS=Homo sapiens OX=9606 GN=MAPK3 PE=1 SV=1
158	659	Q01995|TAGL_HUMAN	101.73	10	10	1822200000	2	2	3	N	22611	Transgelin OS=Homo sapiens OX=9606 GN=TAGLN PE=1 SV=4
172	9685	tr|G3V3A0|G3V3A0_HUMAN	95.03	10	10	6327500000	2	2	2	N	23406	Serpin family A member 3 OS=Homo sapiens OX=9606 GN=SERPINA3 PE=1 SV=1
181	769	P54709|AT1B3_HUMAN	88.46	10	10	3382100000	2	2	2	N	31513	Sodium/potassium-transporting ATPase subunit beta-3 OS=Homo sapiens OX=9606 GN=ATP1B3 PE=1 SV=1
177	11865	tr|H7BXK7|H7BXK7_HUMAN	83.61	10	10	574550000	2	1	2	N	21965	Serpin family B member 8 (Fragment) OS=Homo sapiens OX=9606 GN=SERPINB8 PE=1 SV=1
229	4064	P81605|DCD_HUMAN	60.15	10	10	179900000	1	1	1	N	11284	Dermcidin OS=Homo sapiens OX=9606 GN=DCD PE=1 SV=2
236	12130	tr|F2Z2I8|F2Z2I8_HUMAN	55.68	10	10	280210000	1	1	1	N	10645	Stomatin like 2 OS=Homo sapiens OX=9606 GN=STOML2 PE=1 SV=1
266	12313	tr|A0A1W2PPA3|A0A1W2PPA3_HUMAN	32.82	10	10	607610000	1	1	1	N	7786	Glial fibrillary acidic protein (Fragment) OS=Homo sapiens OX=9606 GN=GFAP PE=1 SV=1
149	3688	O43837|IDH3B_HUMAN	120.55	9	9	6975600000	3	3	3	N	42184	Isocitrate dehydrogenase [NAD] subunit beta, mitochondrial OS=Homo sapiens OX=9606 GN=IDH3B PE=1 SV=2
164	3755	O14745|NHRF1_HUMAN	115.99	9	9	490800000	2	2	2	N	38868	Na(+)/H(+) exchange regulatory cofactor NHE-RF1 OS=Homo sapiens OX=9606 GN=NHERF1 PE=1 SV=4
178	3807	Q9NT62|ATG3_HUMAN	96.11	9	9	2274600000	2	2	2	N	35864	Ubiquitin-like-conjugating enzyme ATG3 OS=Homo sapiens OX=9606 GN=ATG3 PE=1 SV=1
217	12033	tr|H0Y950|H0Y950_HUMAN	74.21	9	9	2225600000	1	1	1	N	17417	ADP-ribosyl cyclase/cyclic ADP-ribose hydrolase (Fragment) OS=Homo sapiens OX=9606 GN=CD38 PE=1 SV=8
191	3933	O15372|EIF3H_HUMAN	71.70	9	9	4245200000	2	2	2	N	39930	Eukaryotic translation initiation factor 3 subunit H OS=Homo sapiens OX=9606 GN=EIF3H PE=1 SV=1
237	9906	P23527|H2B1O_HUMAN	49.89	9	9	0	1	1	1	N	13906	Histone H2B type 1-O OS=Homo sapiens OX=9606 GN=H2BC17 PE=1 SV=3
244	12155	tr|F8VV32|F8VV32_HUMAN	48.17	9	9	371460000	1	1	1	N	11488	Lysozyme OS=Homo sapiens OX=9606 GN=LYZ PE=1 SV=1
243	4172	P0DOY2|IGLC2_HUMAN	47.38	9	9	415960000	1	1	1	N	11294	Immunoglobulin lambda constant 2 OS=Homo sapiens OX=9606 GN=IGLC2 PE=1 SV=1
37	463	Q9Y490|TLN1_HUMAN	276.43	8	8	26833000000	18	18	18	Y	269765	Talin-1 OS=Homo sapiens OX=9606 GN=TLN1 PE=1 SV=3
43	8629	P12111-4|CO6A3_HUMAN	261.81	8	8	28572000000	16	16	17	Y	278201	Isoform 4 of Collagen alpha-3(VI) chain OS=Homo sapiens OX=9606 GN=COL6A3
51	8562	P35749-4|MYH11_HUMAN	254.30	8	8	29414000000	12	12	13	Y	223575	Isoform 4 of Myosin-11 OS=Homo sapiens OX=9606 GN=MYH11
91	9231	P52272-2|HNRPM_HUMAN	150.71	8	8	5485900000	7	7	7	Y	73621	Isoform 2 of Heterogeneous nuclear ribonucleoprotein M OS=Homo sapiens OX=9606 GN=HNRNPM
113	11614	tr|A0A024R6I7|A0A024R6I7_HUMAN	121.30	8	8	12313000000	4	4	5	N	46709	Alpha-1-antitrypsin OS=Homo sapiens OX=9606 GN=SERPINA1 PE=1 SV=1
206	11955	tr|B4DI28|B4DI28_HUMAN	99.41	8	8	2895500000	1	1	1	N	34798	Polypyrimidine tract binding protein 2 OS=Homo sapiens OX=9606 GN=PTBP2 PE=1 SV=1
168	11810	tr|B0QZ43|B0QZ43_HUMAN	97.13	8	8	2100600000	2	2	2	N	31077	Erlin (Fragment) OS=Homo sapiens OX=9606 GN=ERLIN1 PE=1 SV=1
226	8986	tr|H0YA05|H0YA05_HUMAN	62.48	8	8	465490000	1	1	1	N	17654	Palladin, cytoskeletal associated protein (Fragment) OS=Homo sapiens OX=9606 GN=PALLD PE=1 SV=1
231	12110	tr|E9PGB1|E9PGB1_HUMAN	60.42	8	8	149700000	1	1	1	N	15917	C-terminal binding protein 1 (Fragment) OS=Homo sapiens OX=9606 GN=CTBP1 PE=1 SV=1
190	11911	tr|A0A7I2YQR8|A0A7I2YQR8_HUMAN	55.20	8	8	2001700000	2	2	2	N	20952	Histone H2A (Fragment) OS=Homo sapiens OX=9606 GN=MACROH2A2 PE=1 SV=1
269	12327	tr|A0A7I2V2Q9|A0A7I2V2Q9_HUMAN	30.88	8	8	668420000	1	1	1	N	12192	Eukaryotic translation initiation factor 3 subunit E OS=Homo sapiens OX=9606 GN=EIF3E PE=1 SV=1
107	11605	Q63ZY3-3|KANK2_HUMAN	207.91	7	7	11508000000	6	6	6	N	90044	Isoform 3 of KN motif and ankyrin repeat domain-containing protein 2 OS=Homo sapiens OX=9606 GN=KANK2
152	11742	tr|A6NLN1|A6NLN1_HUMAN	155.28	7	7	6712900000	3	3	3	N	56511	Polypyrimidine tract-binding protein 1 OS=Homo sapiens OX=9606 GN=PTBP1 PE=1 SV=4
143	3675	Q08380|LG3BP_HUMAN	150.97	7	7	5077200000	3	3	3	N	65331	Galectin-3-binding protein OS=Homo sapiens OX=9606 GN=LGALS3BP PE=1 SV=1
78	703	P19013|K2C4_HUMAN	149.79	7	7		5	0	8	N	56144	Keratin, type II cytoskeletal 4 OS=Homo sapiens OX=9606 GN=KRT4 PE=1 SV=5
166	512	O95810|CAVN2_HUMAN	148.86	7	7	475700000	2	2	2	N	47173	Caveolae-associated protein 2 OS=Homo sapiens OX=9606 GN=CAVIN2 PE=1 SV=3
208	1188	P55083|MFAP4_HUMAN	99.24	7	7	1656100000	1	1	1	Y	28648	Microfibril-associated glycoprotein 4 OS=Homo sapiens OX=9606 GN=MFAP4 PE=1 SV=2
207	9470	tr|A0A1W2PRZ7|A0A1W2PRZ7_HUMAN	95.83	7	7	1440700000	1	1	1	N	34151	Heterogeneous nuclear ribonucleoprotein U (Fragment) OS=Homo sapiens OX=9606 GN=HNRNPU PE=1 SV=1
209	11968	tr|X6RDA4|X6RDA4_HUMAN	89.00	7	7	1280300000	1	1	1	N	27274	Paraspeckle component 1 (Fragment) OS=Homo sapiens OX=9606 GN=PSPC1 PE=1 SV=1
184	767	P51911|CNN1_HUMAN	85.03	7	7	1368700000	2	2	2	N	33170	Calponin-1 OS=Homo sapiens OX=9606 GN=CNN1 PE=1 SV=2
216	4006	P49006|MRP_HUMAN	84.97	7	7	1254500000	1	1	1	N	19529	MARCKS-related protein OS=Homo sapiens OX=9606 GN=MARCKSL1 PE=1 SV=2
224	9057	tr|M0R1Z7|M0R1Z7_HUMAN	71.92	7	7	3.44E5	1	1	1	N	19094	Kallikrein related peptidase 3 (Fragment) OS=Homo sapiens OX=9606 GN=KLK3 PE=1 SV=8
250	12175	tr|H0YCE7|H0YCE7_HUMAN	43.03	7	7	149590000	1	1	1	N	15657	FGF1 intracellular binding protein (Fragment) OS=Homo sapiens OX=9606 GN=FIBP PE=1 SV=1
145	8694	Q12906-5|ILF3_HUMAN	153.23	6	6	5347800000	3	3	3	N	74607	Isoform 5 of Interleukin enhancer-binding factor 3 OS=Homo sapiens OX=9606 GN=ILF3
153	11743	tr|A0A286YF22|A0A286YF22_HUMAN	128.94	6	6	6409700000	3	3	3	N	55939	D-3-phosphoglycerate dehydrogenase OS=Homo sapiens OX=9606 GN=PHGDH PE=1 SV=1
185	11903	tr|H3BRG4|H3BRG4_HUMAN	120.98	6	6	493800000	2	2	2	N	44635	Ubiquinol-cytochrome c reductase core protein 2 OS=Homo sapiens OX=9606 GN=UQCRC2 PE=1 SV=1
151	11739	tr|Q4G0W3|Q4G0W3_HUMAN	118.45	6	6	4711200000	3	3	3	N	59163	COL14A1 protein OS=Homo sapiens OX=9606 GN=COL14A1 PE=1 SV=1
124	9325	P14136-3|GFAP_HUMAN	117.47	6	6		3	0	5	N	49508	Isoform 2 of Glial fibrillary acidic protein OS=Homo sapiens OX=9606 GN=GFAP
170	9223	Q9HBL0-2|TENS1_HUMAN	110.26	6	6	3203400000	2	2	2	N	47240	Isoform 3 of Tensin-1 OS=Homo sapiens OX=9606 GN=TNS1
112	1284	Q99456|K1C12_HUMAN	103.39	6	6	152420000	4	1	6	N	53511	Keratin, type I cytoskeletal 12 OS=Homo sapiens OX=9606 GN=KRT12 PE=1 SV=1
213	11997	tr|A0A0C4DGV3|A0A0C4DGV3_HUMAN	85.82	6	6	2769100000	1	1	1	N	28255	NAD kinase 2, mitochondrial OS=Homo sapiens OX=9606 GN=NADK2 PE=1 SV=1
188	11907	Q13418-3|ILK_HUMAN	54.28	6	6	3239500000	2	2	2	Y	36467	Isoform 3 of Integrin-linked protein kinase OS=Homo sapiens OX=9606 GN=ILK
253	12186	tr|A0A8Q3WKW4|A0A8Q3WKW4_HUMAN	49.17	6	6	719220000	1	1	1	N	14206	Adenosine deaminase (Fragment) OS=Homo sapiens OX=9606 GN=ADA PE=1 SV=1
245	12158	Q8N8N7-2|PTGR2_HUMAN	45.87	6	6	855450000	1	1	1	N	19675	Isoform 2 of Prostaglandin reductase 2 OS=Homo sapiens OX=9606 GN=PTGR2
249	12173	tr|C9J8F6|C9J8F6_HUMAN	43.73	6	6	49473000	1	1	1	N	16280	Creatine kinase, mitochondrial 1A (Fragment) OS=Homo sapiens OX=9606 GN=CKMT1A PE=1 SV=1
256	12211	tr|F8VNT9|F8VNT9_HUMAN	42.62	6	6	1222500000	1	1	1	Y	14265	CD63 molecule (Fragment) OS=Homo sapiens OX=9606 GN=CD63 PE=1 SV=1
261	12278	tr|A0A087WZC9|A0A087WZC9_HUMAN	34.60	6	6	292970000	1	1	1	N	14503	TAR DNA binding protein (Fragment) OS=Homo sapiens OX=9606 GN=TARDBP PE=1 SV=1
74	162	Q86YZ3|HORN_HUMAN	209.97	5	5	9891500000	8	8	9	N	282389	Hornerin OS=Homo sapiens OX=9606 GN=HRNR PE=1 SV=2
58	707	Q01546|K22O_HUMAN	167.00	5	5		6	0	12	N	65841	Keratin, type II cytoskeletal 2 oral OS=Homo sapiens OX=9606 GN=KRT76 PE=1 SV=2
210	11974	P07954-2|FUMH_HUMAN	113.19	5	5	1357700000	1	1	1	N	50213	Isoform Cytoplasmic of Fumarate hydratase, mitochondrial OS=Homo sapiens OX=9606 GN=FH
218	12046	tr|H3BP35|H3BP35_HUMAN	93.05	5	5	1753600000	1	1	1	N	29379	Mevalonate diphosphate decarboxylase (Fragment) OS=Homo sapiens OX=9606 GN=MVD PE=1 SV=1
230	9184	tr|H0YJ11|H0YJ11_HUMAN	85.20	5	5	608550000	1	1	1	N	24382	Actinin alpha 1 (Fragment) OS=Homo sapiens OX=9606 GN=ACTN1 PE=1 SV=1
163	11776	tr|H0YE29|H0YE29_HUMAN	80.47	5	5	1964400000	2	2	2	N	38395	Rho GTPase activating protein 1 (Fragment) OS=Homo sapiens OX=9606 GN=ARHGAP1 PE=1 SV=1
159	3822	Q14344|GNA13_HUMAN	77.88	5	5		2	0	3	Y	44050	Guanine nucleotide-binding protein subunit alpha-13 OS=Homo sapiens OX=9606 GN=GNA13 PE=1 SV=2
220	12055	tr|A0A0U1RQV3|A0A0U1RQV3_HUMAN	73.84	5	5	204800000	1	1	1	Y	31766	EGF containing fibulin extracellular matrix protein 1 (Fragment) OS=Homo sapiens OX=9606 GN=EFEMP1 PE=1 SV=1
215	12008	P29536-2|LMOD1_HUMAN	72.80	5	5	3216600000	1	1	1	N	63784	Isoform 2 of Leiomodin-1 OS=Homo sapiens OX=9606 GN=LMOD1
183	11884	tr|E7EQG2|E7EQG2_HUMAN	70.10	5	5	3280300000	2	2	2	N	41290	ATP-dependent RNA helicase OS=Homo sapiens OX=9606 GN=EIF4A2 PE=1 SV=1
278	12372	tr|H0YKU1|H0YKU1_HUMAN	25.86	5	5	144930000	1	1	1	N	20910	Tropomodulin 3 (Fragment) OS=Homo sapiens OX=9606 GN=TMOD3 PE=1 SV=1
182	3875	P30837|AL1B1_HUMAN	118.00	4	4	888950000	2	1	2	N	57249	Aldehyde dehydrogenase X, mitochondrial OS=Homo sapiens OX=9606 GN=ALDH1B1 PE=1 SV=4
186	3892	P05455|LA_HUMAN	105.41	4	4	6852100000	2	2	2	N	46837	Lupus La protein OS=Homo sapiens OX=9606 GN=SSB PE=1 SV=2
173	11824	Q14195-2|DPYL3_HUMAN	97.59	4	4	2727300000	2	2	2	N	73911	Isoform LCRMP-4 of Dihydropyrimidinase-related protein 3 OS=Homo sapiens OX=9606 GN=DPYSL3
211	3973	P49411|EFTU_HUMAN	87.17	4	4	1017300000	1	1	1	N	49875	Elongation factor Tu, mitochondrial OS=Homo sapiens OX=9606 GN=TUFM PE=1 SV=3
221	10540	tr|K7ELX4|K7ELX4_HUMAN	77.19	4	4	2016500000	1	1	1	N	37011	Ferrochelatase (Fragment) OS=Homo sapiens OX=9606 GN=FECH PE=1 SV=1
238	9631	tr|F8W079|F8W079_HUMAN	71.33	4	4	1384100000	1	1	1	N	30170	ATP synthase F1 subunit beta (Fragment) OS=Homo sapiens OX=9606 GN=ATP5F1B PE=1 SV=1
225	12072	tr|A0A7P0T8M2|A0A7P0T8M2_HUMAN	66.48	4	4	813460000	1	1	1	N	31165	Sorting nexin 9 OS=Homo sapiens OX=9606 GN=SNX9 PE=1 SV=1
232	12117	tr|H7C2R7|H7C2R7_HUMAN	63.88	4	4	478670000	1	1	1	Y	33487	Spermine synthase (Fragment) OS=Homo sapiens OX=9606 GN=SMS PE=1 SV=1
233	12118	tr|H0YI98|H0YI98_HUMAN	62.12	4	4	400610000	1	1	1	N	29327	Dynactin subunit 2 (Fragment) OS=Homo sapiens OX=9606 GN=DCTN2 PE=1 SV=1
227	12089	tr|B4DSN5|B4DSN5_HUMAN	58.86	4	4	788480000	1	1	1	N	41260	Tyrosine-protein phosphatase non-receptor type OS=Homo sapiens OX=9606 GN=PTPN1 PE=1 SV=1
251	12179	Q8N6Q3-2|CD177_HUMAN	45.30	4	4	1625600000	1	1	1	N	27061	Isoform 2 of CD177 antigen OS=Homo sapiens OX=9606 GN=CD177
246	12169	Q9Y6C2-2|EMIL1_HUMAN	44.03	4	4	140880000	1	1	1	N	35928	Isoform 2 of EMILIN-1 OS=Homo sapiens OX=9606 GN=EMILIN1
103	8704	Q14315-2|FLNC_HUMAN	204.56	3	3	5314400000	6	5	6	N	287279	Isoform 2 of Filamin-C OS=Homo sapiens OX=9606 GN=FLNC
155	1025	P11216|PYGB_HUMAN	131.75	3	3	6309600000	3	3	3	N	96696	Glycogen phosphorylase, brain form OS=Homo sapiens OX=9606 GN=PYGB PE=1 SV=5
187	3879	Q9BZQ8|NIBA1_HUMAN	105.07	3	3	3239800000	2	2	2	N	103135	Protein Niban 1 OS=Homo sapiens OX=9606 GN=NIBAN1 PE=1 SV=1
175	3812	Q9BR39|JPH2_HUMAN	91.83	3	3	104500000	2	2	2	N	74222	Junctophilin-2 OS=Homo sapiens OX=9606 GN=JPH2 PE=1 SV=2
160	2064	P07196|NFL_HUMAN	80.86	3	3	69407000	2	1	3	N	61517	Neurofilament light polypeptide OS=Homo sapiens OX=9606 GN=NEFL PE=1 SV=3
222	9321	O60506-5|HNRPQ_HUMAN	74.78	3	3	815580000	1	1	1	N	46328	Isoform 5 of Heterogeneous nuclear ribonucleoprotein Q OS=Homo sapiens OX=9606 GN=SYNCRIP
234	9099	Q9NR12-2|PDLI7_HUMAN	69.05	3	3	1105100000	1	1	1	N	46510	Isoform 2 of PDZ and LIM domain protein 7 OS=Homo sapiens OX=9606 GN=PDLIM7
179	11871	Q92841-1|DDX17_HUMAN	68.64	3	3	1515700000	2	2	2	N	72372	Isoform 2 of Probable ATP-dependent RNA helicase DDX17 OS=Homo sapiens OX=9606 GN=DDX17
239	12138	Q9Y617-2|SERC_HUMAN	67.50	3	3	1890500000	1	1	1	N	35189	Isoform 2 of Phosphoserine aminotransferase OS=Homo sapiens OX=9606 GN=PSAT1
223	1180	P01008|ANT3_HUMAN	64.72	3	3	1900900000	1	1	1	N	52602	Antithrombin-III OS=Homo sapiens OX=9606 GN=SERPINC1 PE=1 SV=1
240	4122	P15104|GLNA_HUMAN	59.82	3	3	1571900000	1	1	1	Y	42064	Glutamine synthetase OS=Homo sapiens OX=9606 GN=GLUL PE=1 SV=4
241	12141	O43684-2|BUB3_HUMAN	56.01	3	3	467610000	1	1	1	N	36955	Isoform 2 of Mitotic checkpoint protein BUB3 OS=Homo sapiens OX=9606 GN=BUB3
247	4227	Q9Y266|NUDC_HUMAN	53.38	3	3	1188100000	1	1	1	N	38243	Nuclear migration protein nudC OS=Homo sapiens OX=9606 GN=NUDC PE=1 SV=1
258	12229	tr|E7EV59|E7EV59_HUMAN	51.88	3	3	1090300000	1	1	1	N	35708	V-type proton ATPase subunit C OS=Homo sapiens OX=9606 GN=ATP6V1C1 PE=1 SV=1
262	12297	tr|H0Y5R6|H0Y5R6_HUMAN	50.92	3	3	127500000	1	1	1	N	25433	Uroporphyrinogen decarboxylase (Fragment) OS=Homo sapiens OX=9606 GN=UROD PE=1 SV=1
257	12222	Q96I24-2|FUBP3_HUMAN	46.50	3	3	605330000	1	1	1	N	28492	Isoform 2 of Far upstream element-binding protein 3 OS=Homo sapiens OX=9606 GN=FUBP3
255	4262	O76071|CIAO1_HUMAN	41.77	3	3	215040000	1	1	1	N	37840	Probable cytosolic iron-sulfur protein assembly protein CIAO1 OS=Homo sapiens OX=9606 GN=CIAO1 PE=1 SV=1
259	12233	P02750|A2GL_HUMAN	38.13	3	3	537640000	1	1	1	N	38178	Leucine-rich alpha-2-glycoprotein OS=Homo sapiens OX=9606 GN=LRG1 PE=1 SV=2
283	12379	Q0ZGT2-3|NEXN_HUMAN	23.46	3	3	755930000	1	1	1	N	73128	Isoform 3 of Nexilin OS=Homo sapiens OX=9606 GN=NEXN
85	606	Q09666|AHNK_HUMAN	202.51	2	2	17431000000	7	7	7	N	629114	Neuroblast differentiation-associated protein AHNAK OS=Homo sapiens OX=9606 GN=AHNAK PE=1 SV=2
189	8959	tr|A0A8Q3SI45|A0A8Q3SI45_HUMAN	91.56	2	2	113200000	2	2	2	N	110004	Complement C3 OS=Homo sapiens OX=9606 GN=C3 PE=1 SV=1
193	9877	tr|Q5TCI8|Q5TCI8_HUMAN	87.53	2	2	659310000	1	1	1	N	55762	Lamin A/C OS=Homo sapiens OX=9606 GN=LMNA PE=1 SV=1
235	4095	P02787|TRFE_HUMAN	74.07	2	2	360780000	1	1	1	N	77050	Serotransferrin OS=Homo sapiens OX=9606 GN=TF PE=1 SV=4
242	12143	Q9P2J5-3|SYLC_HUMAN	68.98	2	2	2579100000	1	1	1	N	55295	Isoform 3 of Leucine--tRNA ligase, cytoplasmic OS=Homo sapiens OX=9606 GN=LARS1
197	3939	P78406|RAE1L_HUMAN	61.79	2	2	557090000	1	1	1	N	40968	mRNA export factor RAE1 OS=Homo sapiens OX=9606 GN=RAE1 PE=1 SV=1
252	12184	tr|A0A087WZF1|A0A087WZF1_HUMAN	61.63	2	2	1632700000	1	1	1	N	63383	LIM domain containing preferred translocation partner in lipoma OS=Homo sapiens OX=9606 GN=LPP PE=1 SV=1
248	12171	tr|B4DIH5|B4DIH5_HUMAN	53.88	2	2	598170000	1	1	1	N	44229	COP9 signalosome subunit 2 OS=Homo sapiens OX=9606 GN=COPS2 PE=1 SV=1
196	11932	tr|G5E9G0|G5E9G0_HUMAN	37.04	2	2	492130000	1	1	1	N	40267	Ribosomal protein L3 OS=Homo sapiens OX=9606 GN=RPL3 PE=1 SV=1
199	9830	P02788-2|TRFL_HUMAN	34.55	2	2	723520000	1	1	1	N	73161	Isoform DeltaLf of Lactotransferrin OS=Homo sapiens OX=9606 GN=LTF
265	9644	Q5SSJ5-3|HP1B3_HUMAN	31.78	2	2	430430000	1	1	1	N	44435	Isoform 3 of Heterochromatin protein 1-binding protein 3 OS=Homo sapiens OX=9606 GN=HP1BP3
274	12348	Q16651-2|PRSS8_HUMAN	30.93	2	2	1225500000	1	1	1	N	30519	Isoform 2 of Prostasin OS=Homo sapiens OX=9606 GN=PRSS8
271	12344	tr|A0A804HKR5|A0A804HKR5_HUMAN	30.49	2	2	27830000	1	1	1	N	47220	Leucine rich pentatricopeptide repeat containing (Fragment) OS=Homo sapiens OX=9606 GN=LRPPRC PE=1 SV=1
141	3664	Q01082|SPTB2_HUMAN	146.24	1	1	9976800000	3	3	3	N	274608	Spectrin beta chain, non-erythrocytic 1 OS=Homo sapiens OX=9606 GN=SPTBN1 PE=1 SV=2
212	1411	P46821|MAP1B_HUMAN	107.63	1	1	1741800000	1	1	1	N	270632	Microtubule-associated protein 1B OS=Homo sapiens OX=9606 GN=MAP1B PE=1 SV=2
214	11999	tr|H0Y7Z1|H0Y7Z1_HUMAN	97.97	1	1	2176900000	1	1	1	N	120774	Fibronectin (Fragment) OS=Homo sapiens OX=9606 GN=FN1 PE=1 SV=1
195	11922	tr|A0A8V8TQK3|A0A8V8TQK3_HUMAN	85.53	1	1	3004600000	1	1	1	N	180986	Clathrin heavy chain OS=Homo sapiens OX=9606 GN=CLTC PE=1 SV=1
219	12047	P14543-2|NID1_HUMAN	77.91	1	1	3002500000	1	1	1	N	122017	Isoform 2 of Nidogen-1 OS=Homo sapiens OX=9606 GN=NID1
162	3748	P12110|CO6A2_HUMAN	74.22	1	1	2218900000	2	2	2	N	108579	Collagen alpha-2(VI) chain OS=Homo sapiens OX=9606 GN=COL6A2 PE=1 SV=4
254	9306	tr|A0A8I5QKW8|A0A8I5QKW8_HUMAN	55.95	1	1	1143400000	1	1	1	N	75915	Myosin light chain kinase (Fragment) OS=Homo sapiens OX=9606 GN=MYLK PE=1 SV=1
264	4410	Q9BQS8|FYCO1_HUMAN	53.39	1	1	581670000	1	1	1	N	166982	FYVE and coiled-coil domain-containing protein 1 OS=Homo sapiens OX=9606 GN=FYCO1 PE=1 SV=3
202	10022	Q9UL01|DSE_HUMAN	32.92	1	1	24018000000	1	1	1	N	109773	Dermatan-sulfate epimerase OS=Homo sapiens OX=9606 GN=DSE PE=1 SV=1
267	12315	tr|A0A7P0T9K0|A0A7P0T9K0_HUMAN	32.44	1	1	1704500000	1	1	1	N	80215	Sperm antigen with calponin homology and coiled-coil domains 1 OS=Homo sapiens OX=9606 GN=SPECC1 PE=1 SV=1
198	3954	P48681|NEST_HUMAN	30.65	1	1	726230000	1	1	1	N	177438	Nestin OS=Homo sapiens OX=9606 GN=NES PE=1 SV=2
277	12361	tr|E9PNZ4|E9PNZ4_HUMAN	26.58	1	1	2519200000	1	1	1	Y	231089	Microtubule actin crosslinking factor 1 (Fragment) OS=Homo sapiens OX=9606 GN=MACF1 PE=1 SV=1
260	12251	tr|A0A087X208|A0A087X208_HUMAN	60.97	0	0	525170000	1	1	1	N	202292	Agrin OS=Homo sapiens OX=9606 GN=AGRN PE=1 SV=1
270	12334	tr|A0A804HJS2|A0A804HJS2_HUMAN	34.31	0	0	5365400000	1	1	1	N	245629	Sacsin molecular chaperone OS=Homo sapiens OX=9606 GN=SACS PE=1 SV=1
263	12298	tr|A0A0U1RQK4|A0A0U1RQK4_HUMAN	34.06	0	0	12280000	1	1	1	N	211815	ADP-ribosylhydrolase like 1 OS=Homo sapiens OX=9606 GN=ADPRHL1 PE=1 SV=1
201	11052	tr|A0A0C4DG40|A0A0C4DG40_HUMAN	32.17	0	0	3859800000	1	1	1	N	1005204	Spectrin repeat containing nuclear envelope protein 1 OS=Homo sapiens OX=9606 GN=SYNE1 PE=1 SV=1

## Sheet: Supp. Table 5b - DDAH1
Supplementary Table 5b. MS data DDAH1
Protein Group	Protein ID	Accession	-10lgP	Coverage (%)	Coverage (%) SampleH4	Area SampleH4	#Peptides	#Unique	#Spec SampleH4	PTM	Avg. Mass	Description
3	8542	P09493-8|TPM1_HUMAN	484.77	90	90		62	0	385	Y	32817	Isoform 8 of Tropomyosin alpha-1 chain OS=Homo sapiens OX=9606 GN=TPM1
1	8543	P09493-7|TPM1_HUMAN	485.98	87	87		63	0	393	Y	32678	Isoform 7 of Tropomyosin alpha-1 chain OS=Homo sapiens OX=9606 GN=TPM1
6	8544	tr|A7XZE4|A7XZE4_HUMAN	465.50	86	86	56945000000	56	2	219	Y	33026	Beta tropomyosin isoform OS=Homo sapiens OX=9606 GN=TPM2 PE=1 SV=1
5	8545	P09493-3|TPM1_HUMAN	464.08	81	81		54	0	334	Y	32876	Isoform 3 of Tropomyosin alpha-1 chain OS=Homo sapiens OX=9606 GN=TPM1
7	8556	P07951-2|TPM2_HUMAN	464.76	80	80		55	0	218	Y	32990	Isoform 2 of Tropomyosin beta chain OS=Homo sapiens OX=9606 GN=TPM2
4	8557	P09493-9|TPM1_HUMAN	465.51	78	78		55	0	342	Y	32737	Isoform 9 of Tropomyosin alpha-1 chain OS=Homo sapiens OX=9606 GN=TPM1
2	8546	tr|Q6ZN40|Q6ZN40_HUMAN	480.26	77	77		62	0	392	Y	37453	Tropomyosin 1 OS=Homo sapiens OX=9606 GN=TPM1 PE=1 SV=1
8	8602	P07951-3|TPM2_HUMAN	390.41	63	63		31	0	154	Y	28684	Isoform 3 of Tropomyosin beta chain OS=Homo sapiens OX=9606 GN=TPM2
22	2	P08727|K1C19_HUMAN	347.56	62	62	329350000000	25	16	36	Y	44106	Keratin, type I cytoskeletal 19 OS=Homo sapiens OX=9606 GN=KRT19 PE=1 SV=4
16	45	P04075|ALDOA_HUMAN	404.71	62	62	3272900000000	27	24	67	Y	39420	Fructose-bisphosphate aldolase A OS=Homo sapiens OX=9606 GN=ALDOA PE=1 SV=2
20	8547	#CONTAM#P35908|K22E_HUMAN	363.47	60	60	461090000000	29	21	43	Y	65433	Keratin, type II cytoskeletal 2 epidermal OS=Homo sapiens OX=9606 GN=KRT2 PE=1 SV=2
10	3	P17661|DESM_HUMAN	441.66	60	60	5393800000000	48	42	141	Y	53536	Desmin OS=Homo sapiens OX=9606 GN=DES PE=1 SV=3
9	8580	P67936-2|TPM4_HUMAN	399.11	59	59	127190000000	34	10	153	Y	32723	Isoform 2 of Tropomyosin alpha-4 chain OS=Homo sapiens OX=9606 GN=TPM4
14	8571	tr|I3L4N8|I3L4N8_HUMAN	341.87	57	57	635150000000	20	6	103	Y	38976	Actin gamma 1 OS=Homo sapiens OX=9606 GN=ACTG1 PE=1 SV=9
12	38	P68032|ACTC_HUMAN	361.14	57	57		22	0	121	Y	42019	Actin, alpha cardiac muscle 1 OS=Homo sapiens OX=9606 GN=ACTC1 PE=1 SV=1
11	31	P62736|ACTA_HUMAN	360.59	57	57	179040000000	22	1	124	Y	42009	Actin, aortic smooth muscle OS=Homo sapiens OX=9606 GN=ACTA2 PE=1 SV=1
51	243	O43396|TXNL1_HUMAN	283.70	53	53	169420000000	11	11	13	Y	32251	Thioredoxin-like protein 1 OS=Homo sapiens OX=9606 GN=TXNL1 PE=1 SV=3
19	9	P08133|ANXA6_HUMAN	400.79	51	51	530580000000	30	30	45	Y	75873	Annexin A6 OS=Homo sapiens OX=9606 GN=ANXA6 PE=1 SV=3
18	8	P04264|K2C1_HUMAN	412.63	51	51	945740000000	37	31	60	Y	66039	Keratin, type II cytoskeletal 1 OS=Homo sapiens OX=9606 GN=KRT1 PE=1 SV=6
17	8549	#CONTAM#P13645|K1C10_HUMAN	374.00	51	51	947150000000	34	28	63	Y	58827	Keratin, type I cytoskeletal 10 OS=Homo sapiens OX=9606 GN=KRT10 PE=1 SV=6
21	8559	#CONTAM#P35527|K1C9_HUMAN	380.61	49	49	481230000000	26	25	37	Y	62064	Keratin, type I cytoskeletal 9 OS=Homo sapiens OX=9606 GN=KRT9 PE=1 SV=3
29	201	O94760|DDAH1_HUMAN	280.34	47	47	218980000000	12	12	23	Y	31122	N(G),N(G)-dimethylarginine dimethylaminohydrolase 1 OS=Homo sapiens OX=9606 GN=DDAH1 PE=1 SV=3
23	8567	tr|B0YJC4|B0YJC4_HUMAN	306.24	44	44	144150000000	23	16	35	Y	49653	Vimentin OS=Homo sapiens OX=9606 GN=VIM PE=1 SV=1
41	176	Q9UBQ7|GRHPR_HUMAN	272.88	43	43	138080000000	13	13	16	Y	35668	Glyoxylate reductase/hydroxypyruvate reductase OS=Homo sapiens OX=9606 GN=GRHPR PE=1 SV=1
30	8591	tr|Q5JP53|Q5JP53_HUMAN	327.25	42	42	25088000000	14	2	21	Y	47767	Tubulin beta chain OS=Homo sapiens OX=9606 GN=TUBB PE=1 SV=1
69	8679	tr|A0A7I2YQU2|A0A7I2YQU2_HUMAN	228.89	41	41	5388000000	8	8	10	Y	30922	Eukaryotic translation initiation factor 3 subunit I OS=Homo sapiens OX=9606 GN=EIF3I PE=1 SV=1
57	8670	P04406-2|G3P_HUMAN	252.33	41	41	97135000000	8	8	12	Y	31548	Isoform 2 of Glyceraldehyde-3-phosphate dehydrogenase OS=Homo sapiens OX=9606 GN=GAPDH
33	132	P68371|TBB4B_HUMAN	324.78	41	41	6463800000	14	2	19	Y	49831	Tubulin beta-4B chain OS=Homo sapiens OX=9606 GN=TUBB4B PE=1 SV=1
160	9213	tr|M0R1V7|M0R1V7_HUMAN	130.58	40	40	21866000000	2	2	2	N	7132	Ubiquitin A-52 residue ribosomal protein fusion product 1 (Fragment) OS=Homo sapiens OX=9606 GN=UBA52 PE=1 SV=1
45	208	P20774|MIME_HUMAN	277.98	40	40	159090000000	11	11	14	N	33922	Mimecan OS=Homo sapiens OX=9606 GN=OGN PE=1 SV=1
27	119	P37837|TALDO_HUMAN	258.95	39	39	445890000000	17	17	25	Y	37540	Transaldolase OS=Homo sapiens OX=9606 GN=TALDO1 PE=1 SV=2
73	283	P25311|ZA2G_HUMAN	236.01	38	38	3727000000	9	9	9	Y	34259	Zinc-alpha-2-glycoprotein OS=Homo sapiens OX=9606 GN=AZGP1 PE=1 SV=2
42	200	P09471|GNAO_HUMAN	261.50	37	37	143160000000	10	10	15	Y	40051	Guanine nucleotide-binding protein G(o) subunit alpha OS=Homo sapiens OX=9606 GN=GNAO1 PE=1 SV=4
80	8684	tr|D6RD66|D6RD66_HUMAN	245.29	36	36	33684000000	8	8	8	N	26797	WD repeat domain 1 (Fragment) OS=Homo sapiens OX=9606 GN=WDR1 PE=1 SV=1
78	8753	tr|A0A1B0GV06|A0A1B0GV06_HUMAN	216.70	36	36	62839000000	7	7	8	Y	22956	N-acylsphingosine amidohydrolase 1 (Fragment) OS=Homo sapiens OX=9606 GN=ASAH1 PE=1 SV=1
43	249	P40121|CAPG_HUMAN	264.08	36	36	72935000000	10	10	15	Y	38499	Macrophage-capping protein OS=Homo sapiens OX=9606 GN=CAPG PE=1 SV=2
31	179	P09972|ALDOC_HUMAN	320.82	36	36	557660000000	15	12	21	Y	39456	Fructose-bisphosphate aldolase C OS=Homo sapiens OX=9606 GN=ALDOC PE=1 SV=2
32	8576	tr|E7EX44|E7EX44_HUMAN	281.21	35	35	744310000	17	1	19	Y	64169	Caldesmon 1 OS=Homo sapiens OX=9606 GN=CALD1 PE=1 SV=1
53	8674	tr|A0A994J4R1|A0A994J4R1_HUMAN	242.13	34	34	23073000000	10	2	13	Y	34185	Heterogeneous nuclear ribonucleoprotein D (Fragment) OS=Homo sapiens OX=9606 GN=HNRNPD PE=1 SV=1
34	8585	Q05682-5|CALD1_HUMAN	276.93	34	34	1802200000	16	1	18	Y	61213	Isoform 5 of Caldesmon OS=Homo sapiens OX=9606 GN=CALD1
25	8570	#CONTAM#P13647|K2C5_HUMAN	286.91	34	34	55167000000	23	10	31	Y	62378	Keratin, type II cytoskeletal 5 OS=Homo sapiens OX=9606 GN=KRT5 PE=1 SV=3
124	838	P06702|S10A9_HUMAN	155.21	32	32	16197000000	3	3	4	N	13242	Protein S100-A9 OS=Homo sapiens OX=9606 GN=S100A9 PE=1 SV=1
85	8747	tr|E9PK01|E9PK01_HUMAN	207.27	32	32	37135000000	6	6	7	Y	28821	Elongation factor 1-delta (Fragment) OS=Homo sapiens OX=9606 GN=EEF1D PE=1 SV=1
76	336	P05388|RLA0_HUMAN	242.00	32	32	59966000000	7	7	8	N	34274	60S acidic ribosomal protein P0 OS=Homo sapiens OX=9606 GN=RPLP0 PE=1 SV=1
55	8657	tr|H3BLU7|H3BLU7_HUMAN	257.43	32	32	62953000000	12	12	12	Y	34684	Aldo-keto reductase family 7 member A2 (Fragment) OS=Homo sapiens OX=9606 GN=AKR7A2 PE=1 SV=1
15	8553	tr|Q60FE5|Q60FE5_HUMAN	486.21	31	31	1038200000000	60	57	85	Y	278224	Filamin A OS=Homo sapiens OX=9606 GN=FLNA PE=1 SV=1
13	315	P06753|TPM3_HUMAN	341.97	31	31		20	0	109	Y	32950	Tropomyosin alpha-3 chain OS=Homo sapiens OX=9606 GN=TPM3 PE=1 SV=2
50	8641	Q71U36-2|TBA1A_HUMAN	258.93	30	30	146980000000	11	11	13	Y	46297	Isoform 2 of Tubulin alpha-1A chain OS=Homo sapiens OX=9606 GN=TUBA1A
52	247	P21810|PGS1_HUMAN	239.76	30	30	131830000000	9	8	13	N	41654	Biglycan OS=Homo sapiens OX=9606 GN=BGN PE=1 SV=2
24	16	Q05682|CALD1_HUMAN	314.83	30	30	46049000000	25	9	32	Y	93231	Caldesmon OS=Homo sapiens OX=9606 GN=CALD1 PE=1 SV=3
103	8815	tr|H0YMD0|H0YMD0_HUMAN	214.63	29	29	23293000000	5	5	5	N	25342	Annexin (Fragment) OS=Homo sapiens OX=9606 GN=ANXA2 PE=1 SV=1
63	8722	Q14103-4|HNRPD_HUMAN	217.07	29	29	241800000	9	1	11	Y	30672	Isoform 4 of Heterogeneous nuclear ribonucleoprotein D0 OS=Homo sapiens OX=9606 GN=HNRNPD
83	8885	tr|G3V5Q1|G3V5Q1_HUMAN	223.46	28	28	36183000000	5	5	8	Y	27125	DNA-(apurinic or apyrimidinic site) endonuclease (Fragment) OS=Homo sapiens OX=9606 GN=APEX1 PE=1 SV=1
59	183	P51888|PRELP_HUMAN	251.75	28	28	61319000000	10	10	11	Y	43810	Prolargin OS=Homo sapiens OX=9606 GN=PRELP PE=1 SV=1
49	341	P13716|HEM2_HUMAN	247.89	28	28	93574000000	7	7	13	Y	36295	Delta-aminolevulinic acid dehydratase OS=Homo sapiens OX=9606 GN=ALAD PE=1 SV=1
40	152	P02533|K1C14_HUMAN	253.66	28	28	16352000000	13	4	17	Y	51562	Keratin, type I cytoskeletal 14 OS=Homo sapiens OX=9606 GN=KRT14 PE=1 SV=4
88	8827	tr|C9J9K3|C9J9K3_HUMAN	244.29	27	27	29941000000	6	6	7	Y	29405	40S ribosomal protein SA (Fragment) OS=Homo sapiens OX=9606 GN=RPSA PE=1 SV=8
54	8614	tr|H0YA55|H0YA55_HUMAN	241.52	26	26	51033000000	11	11	12	Y	51578	Albumin (Fragment) OS=Homo sapiens OX=9606 GN=ALB PE=1 SV=1
135	8994	tr|H7C3I1|H7C3I1_HUMAN	159.20	25	25	20096000000	3	3	3	N	16338	ST13 Hsp70 interacting protein (Fragment) OS=Homo sapiens OX=9606 GN=ST13 PE=1 SV=1
102	8811	tr|A0A8Q3WK74|A0A8Q3WK74_HUMAN	226.21	25	25	45093000000	5	5	5	N	33318	Methionine adenosyltransferase 2 subunit beta OS=Homo sapiens OX=9606 GN=MAT2B PE=1 SV=1
68	8677	tr|A0A7I2V3H3|A0A7I2V3H3_HUMAN	215.89	25	25	55932000000	9	9	10	Y	40854	Elongation factor 1-alpha OS=Homo sapiens OX=9606 GN=EEF1A1 PE=1 SV=1
60	8915	#CONTAM#P00761|TRYP_PIG	197.73	25	25	1230600000000	4	4	11	Y	24409	Trypsin OS=Sus scrofa OX=9823 PE=1 SV=1
62	8711	Q15084-3|PDIA6_HUMAN	272.26	23	23	152010000000	10	10	11	N	47838	Isoform 3 of Protein disulfide-isomerase A6 OS=Homo sapiens OX=9606 GN=PDIA6
56	265	Q13509|TBB3_HUMAN	279.55	23	23		8	0	12	Y	50433	Tubulin beta-3 chain OS=Homo sapiens OX=9606 GN=TUBB3 PE=1 SV=2
26	177	P05787|K2C8_HUMAN	264.60	23	23	27257000000	15	7	25	Y	53704	Keratin, type II cytoskeletal 8 OS=Homo sapiens OX=9606 GN=KRT8 PE=1 SV=7
227	9659	tr|H3BRR2|H3BRR2_HUMAN	57.14	22	22	1226500000	1	1	1	N	5173	RNA polymerase II subunit C OS=Homo sapiens OX=9606 GN=POLR2C PE=1 SV=1
93	433	Q12792|TWF1_HUMAN	229.92	22	22	23354000000	6	6	6	Y	40283	Twinfilin-1 OS=Homo sapiens OX=9606 GN=TWF1 PE=1 SV=3
75	524	P07288|KLK3_HUMAN	215.40	22	22	136940000000	5	5	9	Y	28741	Prostate-specific antigen OS=Homo sapiens OX=9606 GN=KLK3 PE=1 SV=2
70	8830	Q15661-2|TRYB1_HUMAN	233.92	22	22	98397000000	6	6	10	N	29533	Isoform 2 of Tryptase alpha/beta-1 OS=Homo sapiens OX=9606 GN=TPSAB1
47	174	P0DMV9|HS71B_HUMAN	282.26	22	22	62139000000	12	9	13	N	70052	Heat shock 70 kDa protein 1B OS=Homo sapiens OX=9606 GN=HSPA1B PE=1 SV=1
39	203	P08729|K2C7_HUMAN	262.91	22	22	8245900000	12	6	18	N	51386	Keratin, type II cytoskeletal 7 OS=Homo sapiens OX=9606 GN=KRT7 PE=1 SV=5
208	9518	tr|H3BPW3|H3BPW3_HUMAN	70.91	21	21	5398100000	1	1	1	N	11422	Ubiquinone biosynthesis protein (Fragment) OS=Homo sapiens OX=9606 GN=COQ9 PE=1 SV=1
155	9144	tr|F8VZJ2|F8VZJ2_HUMAN	156.55	21	21	16571000000	2	2	2	N	15016	Nascent polypeptide associated complex subunit alpha OS=Homo sapiens OX=9606 GN=NACA PE=1 SV=1
86	8735	P01876-1|IGHA1_HUMAN	226.38	21	21	34643000000	7	7	7	N	37655	Isoform 1 of Immunoglobulin heavy constant alpha 1 OS=Homo sapiens OX=9606 GN=IGHA1
81	355	Q9H9S4|CB39L_HUMAN	189.79	21	21	13216000000	7	5	8	N	39088	Calcium-binding protein 39-like OS=Homo sapiens OX=9606 GN=CAB39L PE=1 SV=3
44	170	O43390|HNRPR_HUMAN	265.16	21	21	85946000000	12	12	14	Y	70943	Heterogeneous nuclear ribonucleoprotein R OS=Homo sapiens OX=9606 GN=HNRNPR PE=1 SV=1
91	8700	P10909-4|CLUS_HUMAN	229.58	20	20	53996000000	6	6	6	Y	48803	Isoform 4 of Clusterin OS=Homo sapiens OX=9606 GN=CLU
90	593	P12277|KCRB_HUMAN	197.78	20	20	3593000000	4	4	7	Y	42644	Creatine kinase B-type OS=Homo sapiens OX=9606 GN=CKB PE=1 SV=1
77	384	P15309|PPAP_HUMAN	229.20	20	20	49024000000	7	7	8	N	44566	Prostatic acid phosphatase OS=Homo sapiens OX=9606 GN=ACP3 PE=1 SV=3
67	8852	Q9Y394-2|DHRS7_HUMAN	239.32	20	20	90875000000	6	6	10	N	32268	Isoform 2 of Dehydrogenase/reductase SDR family member 7 OS=Homo sapiens OX=9606 GN=DHRS7
172	1256	P05109|S10A8_HUMAN	88.72	19	19	558500000	2	2	2	Y	10835	Protein S100-A8 OS=Homo sapiens OX=9606 GN=S100A8 PE=1 SV=1
111	8881	tr|B5MCX3|B5MCX3_HUMAN	176.60	19	19	10486000000	4	4	4	N	36940	Septin-2 OS=Homo sapiens OX=9606 GN=SEPTIN2 PE=1 SV=1
116	659	Q01995|TAGL_HUMAN	148.83	19	19	7725900000	4	4	4	N	22611	Transgelin OS=Homo sapiens OX=9606 GN=TAGLN PE=1 SV=4
117	704	Q9H444|CHM4B_HUMAN	146.26	19	19	13628000000	4	4	4	N	24950	Charged multivesicular body protein 4b OS=Homo sapiens OX=9606 GN=CHMP4B PE=1 SV=1
89	8850	P01857-1|IGHG1_HUMAN	185.86	19	19	34692000000	5	4	7	Y	36106	Isoform 1 of Immunoglobulin heavy constant gamma 1 OS=Homo sapiens OX=9606 GN=IGHG1
256	9930	tr|H0YGF3|H0YGF3_HUMAN	29.92	18	18	438480000	1	1	1	N	5253	Pre-mRNA-processing factor 19 (Fragment) OS=Homo sapiens OX=9606 GN=PRPF19 PE=1 SV=1
113	8897	O75521-2|ECI2_HUMAN	195.32	18	18	6336700000	4	4	4	N	39609	Isoform 2 of Enoyl-CoA delta isomerase 2 OS=Homo sapiens OX=9606 GN=ECI2
104	500	Q9NX46|ADPRS_HUMAN	210.42	18	18	24632000000	5	5	5	N	38947	ADP-ribosylhydrolase ARH3 OS=Homo sapiens OX=9606 GN=ADPRS PE=1 SV=1
95	529	Q9NR45|SIAS_HUMAN	229.48	18	18	45497000000	6	6	6	N	40308	Sialic acid synthase OS=Homo sapiens OX=9606 GN=NANS PE=1 SV=2
94	8821	P14324-2|FPPS_HUMAN	197.83	18	18	35325000000	5	5	6	Y	40532	Isoform 2 of Farnesyl pyrophosphate synthase OS=Homo sapiens OX=9606 GN=FDPS
58	8719	tr|K7ERE3|K7ERE3_HUMAN	213.89	18	18		8	0	12	Y	45261	Keratin 13 OS=Homo sapiens OX=9606 GN=KRT13 PE=1 SV=1
36	8617	#CONTAM#P04259|K2C6B_HUMAN	232.40	18	18		13	0	18	N	60067	Keratin, type II cytoskeletal 6B OS=Homo sapiens OX=9606 GN=KRT6B PE=1 SV=5
37	215	P48668|K2C6C_HUMAN	229.69	18	18		13	0	18	N	60025	Keratin, type II cytoskeletal 6C OS=Homo sapiens OX=9606 GN=KRT6C PE=1 SV=3
192	9392	tr|E5RGH4|E5RGH4_HUMAN	107.36	17	17	1574300000	1	1	1	N	11181	Heterogeneous nuclear ribonucleoprotein H1 (Fragment) OS=Homo sapiens OX=9606 GN=HNRNPH1 PE=1 SV=1
158	9172	tr|B8ZZ51|B8ZZ51_HUMAN	127.58	17	17	3957500000	2	2	2	N	18689	Malate dehydrogenase 1 OS=Homo sapiens OX=9606 GN=MDH1 PE=1 SV=1
105	553	P07195|LDHB_HUMAN	192.14	17	17	20399000000	5	5	5	N	36639	L-lactate dehydrogenase B chain OS=Homo sapiens OX=9606 GN=LDHB PE=1 SV=2
96	551	Q96C23|GALM_HUMAN	203.30	17	17	35791000000	5	5	6	Y	37766	Galactose mutarotase OS=Homo sapiens OX=9606 GN=GALM PE=1 SV=1
48	262	P08779|K1C16_HUMAN	187.07	17	17	204900000	9	1	13	Y	51268	Keratin, type I cytoskeletal 16 OS=Homo sapiens OX=9606 GN=KRT16 PE=1 SV=4
134	8991	tr|F2Z3J9|F2Z3J9_HUMAN	131.95	16	16	4162400000	3	3	3	Y	32729	Prostaglandin reductase 1 OS=Homo sapiens OX=9606 GN=PTGR1 PE=1 SV=3
106	8848	P00558-2|PGK1_HUMAN	181.15	16	16	13544000000	5	5	5	N	41429	Isoform 2 of Phosphoglycerate kinase 1 OS=Homo sapiens OX=9606 GN=PGK1
87	422	P07585|PGS2_HUMAN	158.04	16	16	15062000000	6	5	7	Y	39747	Decorin OS=Homo sapiens OX=9606 GN=DCN PE=1 SV=1
74	427	P06576|ATPB_HUMAN	238.12	16	16	45264000000	6	6	9	Y	56560	ATP synthase subunit beta, mitochondrial OS=Homo sapiens OX=9606 GN=ATP5F1B PE=1 SV=3
193	9398	tr|H0YMU6|H0YMU6_HUMAN	89.75	15	15	1288300000	1	1	1	N	11517	Phosphoenolpyruvate carboxykinase 2, mitochondrial (Fragment) OS=Homo sapiens OX=9606 GN=PCK2 PE=1 SV=1
118	8940	Q9H2U2-3|IPYR2_HUMAN	165.00	15	15	10601000000	4	4	4	N	34658	Isoform 3 of Inorganic pyrophosphatase 2, mitochondrial OS=Homo sapiens OX=9606 GN=PPA2
92	8791	P11142-2|HSP7C_HUMAN	184.66	15	15	11821000000	6	3	6	N	53518	Isoform 2 of Heat shock cognate 71 kDa protein OS=Homo sapiens OX=9606 GN=HSPA8
66	416	P26641|EF1G_HUMAN	187.66	15	15	24782000000	7	7	10	Y	50119	Elongation factor 1-gamma OS=Homo sapiens OX=9606 GN=EEF1G PE=1 SV=3
194	9401	tr|A0A2R8YEW1|A0A2R8YEW1_HUMAN	85.67	14	14	1728700000	1	1	1	N	15514	Casein kinase 2 alpha 1 (Fragment) OS=Homo sapiens OX=9606 GN=CSNK2A1 PE=1 SV=1
224	9632	tr|H0YLF3|H0YLF3_HUMAN	73.84	14	14	6109200000	1	1	1	N	8498	Beta-2-microglobulin (Fragment) OS=Homo sapiens OX=9606 GN=B2M PE=1 SV=1
231	9687	tr|E9PPU6|E9PPU6_HUMAN	53.33	14	14	466120000	1	1	1	N	10788	N-acetylglucosamine kinase (Fragment) OS=Homo sapiens OX=9606 GN=NAGK PE=1 SV=2
153	9129	tr|A0A7I2V5B1|A0A7I2V5B1_HUMAN	166.64	14	14	1218000000	2	2	2	N	28366	HCG2043378, isoform CRA_b OS=Homo sapiens OX=9606 GN=TWF2 PE=1 SV=1
128	769	P54709|AT1B3_HUMAN	159.02	14	14	16274000000	3	3	3	N	31513	Sodium/potassium-transporting ATPase subunit beta-3 OS=Homo sapiens OX=9606 GN=ATP1B3 PE=1 SV=1
139	9032	tr|F5H1Z6|F5H1Z6_HUMAN	129.36	14	14	27858000000	3	3	3	N	29044	StAR related lipid transfer domain containing 10 (Fragment) OS=Homo sapiens OX=9606 GN=STARD10 PE=1 SV=1
115	651	Q12907|LMAN2_HUMAN	164.04	14	14	14586000000	4	4	4	N	40229	Vesicular integral-membrane protein VIP36 OS=Homo sapiens OX=9606 GN=LMAN2 PE=1 SV=1
101	512	O95810|CAVN2_HUMAN	209.22	14	14	16108000000	5	5	5	Y	47173	Caveolae-associated protein 2 OS=Homo sapiens OX=9606 GN=CAVIN2 PE=1 SV=3
107	8904	tr|F6X3N5|F6X3N5_HUMAN	164.94	14	14	3324900000	4	1	5	Y	36046	G protein subunit beta 1 OS=Homo sapiens OX=9606 GN=GNB1 PE=1 SV=2
108	8907	tr|A0A7I2S2S9|A0A7I2S2S9_HUMAN	160.78	14	14	5383700000	4	1	5	Y	36181	G protein subunit beta 4 OS=Homo sapiens OX=9606 GN=GNB4 PE=1 SV=1
79	8660	Q9BX66-9|SRBS1_HUMAN	262.52	14	14	24219000000	8	8	8	Y	87199	Isoform 9 of Sorbin and SH3 domain-containing protein 1 OS=Homo sapiens OX=9606 GN=SORBS1
82	577	Q6NZI2|CAVN1_HUMAN	188.46	14	14	20907000000	5	5	8	N	43476	Caveolae-associated protein 1 OS=Homo sapiens OX=9606 GN=CAVIN1 PE=1 SV=1
64	371	P19012|K1C15_HUMAN	186.97	14	14		8	0	11	Y	49212	Keratin, type I cytoskeletal 15 OS=Homo sapiens OX=9606 GN=KRT15 PE=1 SV=3
38	8574	tr|A0A075B7B1|A0A075B7B1_HUMAN	299.81	14	14	65529000000	18	18	18	N	140163	Desmuslin, isoform CRA_a OS=Homo sapiens OX=9606 GN=SYNM PE=1 SV=1
195	9405	tr|K7EKI4|K7EKI4_HUMAN	89.85	13	13	1829900000	1	1	1	N	14056	Mitochondrial ribosomal protein L4 OS=Homo sapiens OX=9606 GN=MRPL4 PE=1 SV=1
61	8694	Q12906-5|ILF3_HUMAN	237.50	13	13	51521000000	9	9	11	Y	74607	Isoform 5 of Interleukin enhancer-binding factor 3 OS=Homo sapiens OX=9606 GN=ILF3
131	8969	tr|A0A2R8Y6J3|A0A2R8Y6J3_HUMAN	96.66	12	12	7345200000	3	3	3	Y	27045	Ribosomal protein L5 (Fragment) OS=Homo sapiens OX=9606 GN=RPL5 PE=1 SV=1
114	643	Q9BQE5|APOL2_HUMAN	152.97	12	12	7435300000	4	4	4	N	37078	Apolipoprotein L2 OS=Homo sapiens OX=9606 GN=APOL2 PE=1 SV=2
65	388	Q04695|K1C17_HUMAN	166.65	12	12		7	0	10	N	48106	Keratin, type I cytoskeletal 17 OS=Homo sapiens OX=9606 GN=KRT17 PE=1 SV=2
28	8562	P35749-4|MYH11_HUMAN	330.41	12	12	112830000000	21	21	23	Y	223575	Isoform 4 of Myosin-11 OS=Homo sapiens OX=9606 GN=MYH11
140	9034	Q99961-3|SH3G1_HUMAN	163.70	11	11	5822900000	3	3	3	N	34519	Isoform 3 of Endophilin-A2 OS=Homo sapiens OX=9606 GN=SH3GL1
129	8965	Q09028-4|RBBP4_HUMAN	157.93	11	11	9935200000	3	3	3	N	43482	Isoform 4 of Histone-binding protein RBBP4 OS=Homo sapiens OX=9606 GN=RBBP4
137	822	P06733|ENOA_HUMAN	143.30	11	11	7070700000	3	3	3	N	47169	Alpha-enolase OS=Homo sapiens OX=9606 GN=ENO1 PE=1 SV=2
123	767	P51911|CNN1_HUMAN	102.80	11	11	7535800000	4	4	4	Y	33170	Calponin-1 OS=Homo sapiens OX=9606 GN=CNN1 PE=1 SV=2
109	723	O15143|ARC1B_HUMAN	154.70	11	11	17831000000	5	5	5	N	40950	Actin-related protein 2/3 complex subunit 1B OS=Homo sapiens OX=9606 GN=ARPC1B PE=1 SV=3
98	8917	Q8WX93-7|PALLD_HUMAN	177.11	11	11	18201000000	5	5	6	N	42933	Isoform 7 of Palladin OS=Homo sapiens OX=9606 GN=PALLD
159	9205	tr|M0QYQ7|M0QYQ7_HUMAN	120.36	10	10	2321200000	2	2	2	N	24114	Heterogeneous nuclear ribonucleoprotein M (Fragment) OS=Homo sapiens OX=9606 GN=HNRNPM PE=1 SV=1
142	9037	tr|E9PIY1|E9PIY1_HUMAN	127.06	10	10	7112700000	3	3	3	N	37214	Protein kinase C and casein kinase substrate in neurons 3 OS=Homo sapiens OX=9606 GN=PACSIN3 PE=1 SV=1
122	762	P13861|KAP2_HUMAN	148.58	10	10	3777100000	4	3	4	N	45518	cAMP-dependent protein kinase type II-alpha regulatory subunit OS=Homo sapiens OX=9606 GN=PRKAR2A PE=1 SV=2
126	9060	P01859-1|IGHG2_HUMAN	125.05	10	10	5245800000	3	2	4	Y	35901	Isoform 1 of Immunoglobulin heavy constant gamma 2 OS=Homo sapiens OX=9606 GN=IGHG2
46	1188	P55083|MFAP4_HUMAN	182.52	10	10	231060000000	3	3	14	Y	28648	Microfibril-associated glycoprotein 4 OS=Homo sapiens OX=9606 GN=MFAP4 PE=1 SV=2
214	9557	tr|A0A0D9SGB2|A0A0D9SGB2_HUMAN	100.00	9	9	8030200000	1	1	1	N	15859	Four and a half LIM domains 1 (Fragment) OS=Homo sapiens OX=9606 GN=FHL1 PE=1 SV=1
196	9416	tr|E9PP21|E9PP21_HUMAN	91.86	9	9	4749300000	1	1	1	N	16940	Cysteine and glycine rich protein 1 OS=Homo sapiens OX=9606 GN=CSRP1 PE=1 SV=1
188	9369	tr|A0A2R8Y6A7|A0A2R8Y6A7_HUMAN	81.31	9	9	2687600000	1	1	1	N	19658	Serpin family B member 6 (Fragment) OS=Homo sapiens OX=9606 GN=SERPINB6 PE=1 SV=1
212	9553	tr|F8W8A6|F8W8A6_HUMAN	80.75	9	9	1155500000	1	1	1	Y	14579	3-hydroxyisobutyryl-CoA hydrolase (Fragment) OS=Homo sapiens OX=9606 GN=HIBCH PE=1 SV=1
228	9662	tr|I3L1I0|I3L1I0_HUMAN	68.38	9	9	247170000	1	1	1	N	12823	Glyoxalase domain containing 4 (Fragment) OS=Homo sapiens OX=9606 GN=GLOD4 PE=1 SV=1
236	2009	O43653|PSCA_HUMAN	50.28	9	9	3692800000	1	1	1	N	11959	Prostate stem cell antigen OS=Homo sapiens OX=9606 GN=PSCA PE=1 SV=2
151	9119	tr|A0A7I2V2R3|A0A7I2V2R3_HUMAN	132.78	9	9	7243400000	2	2	2	N	35412	Heterogeneous nuclear ribonucleoprotein A3 OS=Homo sapiens OX=9606 GN=HNRNPA3 PE=1 SV=1
167	9274	tr|F8VR84|F8VR84_HUMAN	108.94	9	9	640300000	2	2	2	N	24058	MYG1 exonuclease OS=Homo sapiens OX=9606 GN=MYG1 PE=1 SV=1
175	9323	Q01081-2|U2AF1_HUMAN	93.14	9	9	2312400000	2	2	2	Y	27882	Isoform 2 of Splicing factor U2AF 35 kDa subunit OS=Homo sapiens OX=9606 GN=U2AF1
141	852	P14550|AK1A1_HUMAN	120.11	9	9	3022100000	3	2	3	N	36573	Aldo-keto reductase family 1 member A1 OS=Homo sapiens OX=9606 GN=AKR1A1 PE=1 SV=3
120	8945	P25705-2|ATPA_HUMAN	159.35	9	9	13763000000	4	4	4	N	54494	Isoform 2 of ATP synthase subunit alpha, mitochondrial OS=Homo sapiens OX=9606 GN=ATP5F1A
119	8942	tr|B4DNK4|B4DNK4_HUMAN	143.98	9	9	9136600000	4	4	4	N	49898	Pyruvate kinase OS=Homo sapiens OX=9606 GN=PKM PE=1 SV=1
110	689	Q9NZN4|EHD2_HUMAN	131.40	9	9	7062400000	4	4	4	Y	61162	EH domain-containing protein 2 OS=Homo sapiens OX=9606 GN=EHD2 PE=1 SV=2
197	9421	tr|E9PS97|E9PS97_HUMAN	102.47	8	8	1624400000	1	1	1	N	23620	Parvin alpha (Fragment) OS=Homo sapiens OX=9606 GN=PARVA PE=1 SV=1
203	1675	P55735|SEC13_HUMAN	74.53	8	8	2809300000	1	1	1	Y	35541	Protein SEC13 homolog OS=Homo sapiens OX=9606 GN=SEC13 PE=1 SV=3
209	9534	tr|F8W0G4|F8W0G4_HUMAN	72.15	8	8	1554200000	1	1	1	N	16637	Poly(rC) binding protein 2 (Fragment) OS=Homo sapiens OX=9606 GN=PCBP2 PE=1 SV=1
233	9694	tr|G3V5V7|G3V5V7_HUMAN	52.35	8	8	740240000	1	1	1	N	20254	Heterogeneous nuclear ribonucleoprotein C (Fragment) OS=Homo sapiens OX=9606 GN=HNRNPC PE=1 SV=1
245	9841	tr|Q5VW33|Q5VW33_HUMAN	39.65	8	8	1044600000	1	1	1	N	24199	BRO1 domain-containing protein BROX (Fragment) OS=Homo sapiens OX=9606 GN=BROX PE=1 SV=1
247	9871	tr|H7C389|H7C389_HUMAN	38.48	8	8	206470000	1	1	1	N	10511	Dynein axonemal assembly factor 10 (Fragment) OS=Homo sapiens OX=9606 GN=DNAAF10 PE=1 SV=1
156	1021	P31323|KAP3_HUMAN	137.61	8	8	6681500000	2	1	2	N	46302	cAMP-dependent protein kinase type II-beta regulatory subunit OS=Homo sapiens OX=9606 GN=PRKAR2B PE=1 SV=3
150	9109	tr|A0A994J6T5|A0A994J6T5_HUMAN	135.36	8	8	6768600000	2	2	2	N	39669	Heterogeneous nuclear ribonucleoprotein K (Fragment) OS=Homo sapiens OX=9606 GN=HNRNPK PE=1 SV=1
169	9284	tr|E7EPA1|E7EPA1_HUMAN	100.33	8	8	5251800000	2	2	2	N	29642	Phosphoribosyl pyrophosphate synthetase associated protein 2 (Fragment) OS=Homo sapiens OX=9606 GN=PRPSAP2 PE=1 SV=1
163	9232	Q92629-3|SGCD_HUMAN	93.04	8	8	6419200000	2	2	2	N	28750	Isoform 3 of Delta-sarcoglycan OS=Homo sapiens OX=9606 GN=SGCD
132	780	P25685|DNJB1_HUMAN	108.36	8	8	3137700000	3	3	3	N	38044	DnaJ homolog subfamily B member 1 OS=Homo sapiens OX=9606 GN=DNAJB1 PE=1 SV=4
125	850	Q9Y376|CAB39_HUMAN	116.20	8	8	1629300000	3	1	4	N	39869	Calcium-binding protein 39 OS=Homo sapiens OX=9606 GN=CAB39 PE=1 SV=1
97	8857	tr|A0A8I5KTQ1|A0A8I5KTQ1_HUMAN	170.77	8	8	19471000000	5	5	6	Y	80281	Myosin light chain kinase OS=Homo sapiens OX=9606 GN=MYLK PE=1 SV=1
35	162	Q86YZ3|HORN_HUMAN	307.33	8	8	34523000000	15	15	18	Y	282389	Hornerin OS=Homo sapiens OX=9606 GN=HRNR PE=1 SV=2
186	9347	tr|I3L159|I3L159_HUMAN	86.50	7	7	239600000	1	1	1	Y	26578	heme oxygenase (biliverdin-producing) (Fragment) OS=Homo sapiens OX=9606 GN=HMOX2 PE=1 SV=1
182	1534	P02763|A1AG1_HUMAN	83.14	7	7	2915400000	1	1	1	N	23540	Alpha-1-acid glycoprotein 1 OS=Homo sapiens OX=9606 GN=ORM1 PE=1 SV=2
202	9470	tr|A0A1W2PRZ7|A0A1W2PRZ7_HUMAN	78.10	7	7	3818500000	1	1	1	N	34151	Heterogeneous nuclear ribonucleoprotein U (Fragment) OS=Homo sapiens OX=9606 GN=HNRNPU PE=1 SV=1
220	9622	tr|C9IZQ3|C9IZQ3_HUMAN	66.80	7	7	749460000	1	1	1	N	16197	GTPase, IMAP family member 4 (Fragment) OS=Homo sapiens OX=9606 GN=GIMAP4 PE=1 SV=1
229	9673	tr|C9JUG7|C9JUG7_HUMAN	64.93	7	7	3165100000	1	1	1	N	16699	F-actin-capping protein subunit alpha OS=Homo sapiens OX=9606 GN=CAPZA2 PE=1 SV=1
253	9905	A0A2R8Y619|H2BK1_HUMAN	33.61	7	7	1981800000	1	1	1	N	13491	Histone H2B type 2-K1 OS=Homo sapiens OX=9606 GN=H2BK1 PE=3 SV=1
165	9263	tr|E9PJF0|E9PJF0_HUMAN	88.97	7	7	7579900000	2	2	2	Y	35737	Mitogen-activated protein kinase OS=Homo sapiens OX=9606 GN=MAPK3 PE=1 SV=1
143	873	O94919|ENDD1_HUMAN	172.32	7	7	9890100000	3	3	3	N	55017	Endonuclease domain-containing 1 protein OS=Homo sapiens OX=9606 GN=ENDOD1 PE=1 SV=2
138	9026	Q9UNF0-2|PACN2_HUMAN	132.19	7	7	1332000000	3	3	3	N	51353	Isoform 2 of Protein kinase C and casein kinase substrate in neurons protein 2 OS=Homo sapiens OX=9606 GN=PACSIN2
99	703	P19013|K2C4_HUMAN	160.63	7	7		5	0	6	N	56144	Keratin, type II cytoskeletal 4 OS=Homo sapiens OX=9606 GN=KRT4 PE=1 SV=5
238	9749	tr|J3QR48|J3QR48_HUMAN	81.04	6	6	496210000	1	1	1	Y	16398	Importin subunit beta-1 (Fragment) OS=Homo sapiens OX=9606 GN=KPNB1 PE=1 SV=8
221	9623	tr|E9PLA9|E9PLA9_HUMAN	74.57	6	6	1654100000	1	1	1	N	20236	Cell cycle associated protein 1 (Fragment) OS=Homo sapiens OX=9606 GN=CAPRIN1 PE=1 SV=1
215	9584	Q99747-2|SNAG_HUMAN	65.90	6	6	1374900000	1	1	1	N	25662	Isoform 2 of Gamma-soluble NSF attachment protein OS=Homo sapiens OX=9606 GN=NAPG
217	9599	tr|A0A1W2PP70|A0A1W2PP70_HUMAN	65.68	6	6	1149400000	1	1	1	N	21477	HLA class II histocompatibility antigen, DQ alpha 1 chain OS=Homo sapiens OX=9606 GN=HLA-DQA1 PE=1 SV=1
226	9656	tr|B4DVF8|B4DVF8_HUMAN	56.80	6	6	0	1	1	1	N	19779	Heterogeneous nuclear ribonucleoprotein L OS=Homo sapiens OX=9606 GN=HNRNPL PE=1 SV=1
162	9223	Q9HBL0-2|TENS1_HUMAN	123.25	6	6	4837700000	2	2	2	N	47240	Isoform 3 of Tensin-1 OS=Homo sapiens OX=9606 GN=TNS1
174	9314	tr|F8VYY9|F8VYY9_HUMAN	100.66	6	6	3694600000	2	1	2	N	31905	Protein kinase AMP-activated non-catalytic subunit gamma 1 OS=Homo sapiens OX=9606 GN=PRKAG1 PE=1 SV=1
161	1180	P01008|ANT3_HUMAN	99.63	6	6	4334800000	2	2	2	Y	52602	Antithrombin-III OS=Homo sapiens OX=9606 GN=SERPINC1 PE=1 SV=1
170	1248	P05141|ADT2_HUMAN	94.67	6	6	410100000	2	2	2	N	32852	ADP/ATP translocase 2 OS=Homo sapiens OX=9606 GN=SLC25A5 PE=1 SV=7
173	1330	P15121|ALDR_HUMAN	88.08	6	6	1679500000	2	1	2	N	35853	Aldo-keto reductase family 1 member B1 OS=Homo sapiens OX=9606 GN=AKR1B1 PE=1 SV=3
168	1301	P06727|APOA4_HUMAN	69.01	6	6	467810000	2	2	2	N	45372	Apolipoprotein A-IV OS=Homo sapiens OX=9606 GN=APOA4 PE=1 SV=4
127	9294	Q86Y46-2|K2C73_HUMAN	112.10	6	6	611550000	3	1	4	N	41984	Isoform 2 of Keratin, type II cytoskeletal 73 OS=Homo sapiens OX=9606 GN=KRT73
199	1523	Q9NRN7|ADPPT_HUMAN	95.30	5	5	103300000	1	1	1	N	35776	L-aminoadipate-semialdehyde dehydrogenase-phosphopantetheinyl transferase OS=Homo sapiens OX=9606 GN=AASDHPPT PE=1 SV=2
198	9431	tr|K7EQ02|K7EQ02_HUMAN	93.87	5	5	1160100000	1	1	1	N	35020	DAZ associated protein 1 (Fragment) OS=Homo sapiens OX=9606 GN=DAZAP1 PE=1 SV=2
204	1540	Q07021|C1QBP_HUMAN	88.60	5	5	2240400000	1	1	1	N	31362	Complement component 1 Q subcomponent-binding protein, mitochondrial OS=Homo sapiens OX=9606 GN=C1QBP PE=1 SV=1
185	1415	Q9NXG2|THUM1_HUMAN	76.19	5	5	1093600000	1	1	1	N	39315	THUMP domain-containing protein 1 OS=Homo sapiens OX=9606 GN=THUMPD1 PE=1 SV=2
232	9693	tr|A0A7P0T9U1|A0A7P0T9U1_HUMAN	75.01	5	5	5255200000	1	1	1	N	24301	Cathepsin Z OS=Homo sapiens OX=9606 GN=CTSZ PE=1 SV=1
230	9685	tr|G3V3A0|G3V3A0_HUMAN	68.68	5	5	2584600000	1	1	1	N	23406	Serpin family A member 3 OS=Homo sapiens OX=9606 GN=SERPINA3 PE=1 SV=1
219	9618	tr|H0YCQ8|H0YCQ8_HUMAN	62.99	5	5	3822300000	1	1	1	Y	25092	Eukaryotic translation initiation factor 3 subunit M (Fragment) OS=Homo sapiens OX=9606 GN=EIF3M PE=1 SV=8
240	9770	tr|K7EK18|K7EK18_HUMAN	46.12	5	5	1661800000	1	1	1	N	22217	Septin 9 (Fragment) OS=Homo sapiens OX=9606 GN=SEPTIN9 PE=1 SV=1
250	9888	Q7LG56|RIR2B_HUMAN	35.71	5	5	2381800000	1	1	1	Y	40737	Ribonucleoside-diphosphate reductase subunit M2 B OS=Homo sapiens OX=9606 GN=RRM2B PE=1 SV=1
251	9890	tr|A0A087WU76|A0A087WU76_HUMAN	35.50	5	5	1045200000	1	1	1	N	19963	Hydroxysteroid 11-beta dehydrogenase 1 (Fragment) OS=Homo sapiens OX=9606 GN=HSD11B1 PE=1 SV=1
171	1255	Q00577|PURA_HUMAN	105.41	5	5	2448200000	2	2	2	N	34911	Transcriptional activator protein Pur-alpha OS=Homo sapiens OX=9606 GN=PURA PE=1 SV=2
177	9342	Q9UIC8-3|LCMT1_HUMAN	53.79	5	5	2188600000	2	2	2	N	32172	Isoform 3 of Leucine carboxyl methyltransferase 1 OS=Homo sapiens OX=9606 GN=LCMT1
130	778	P12109|CO6A1_HUMAN	174.02	5	5	1232000000	3	3	3	N	108529	Collagen alpha-1(VI) chain OS=Homo sapiens OX=9606 GN=COL6A1 PE=1 SV=3
136	796	Q9Y678|COPG1_HUMAN	162.61	5	5	5821200000	3	3	3	N	97718	Coatomer subunit gamma-1 OS=Homo sapiens OX=9606 GN=COPG1 PE=1 SV=1
133	900	P12956|XRCC6_HUMAN	155.26	5	5	383200000	3	3	3	N	69843	X-ray repair cross-complementing protein 6 OS=Homo sapiens OX=9606 GN=XRCC6 PE=1 SV=2
71	707	Q01546|K22O_HUMAN	169.29	5	5		6	0	10	N	65841	Keratin, type II cytoskeletal 2 oral OS=Homo sapiens OX=9606 GN=KRT76 PE=1 SV=2
200	1512	P78540|ARGI2_HUMAN	96.07	4	4	3127100000	1	1	1	N	38578	Arginase-2, mitochondrial OS=Homo sapiens OX=9606 GN=ARG2 PE=1 SV=1
222	9626	tr|B0QZK4|B0QZK4_HUMAN	80.80	4	4	2333100000	1	1	1	N	28515	Heterochromatin protein 1 binding protein 3 (Fragment) OS=Homo sapiens OX=9606 GN=HP1BP3 PE=1 SV=1
243	9816	P42330-2|AK1C3_HUMAN	77.23	4	4	3923700000	1	1	1	N	23364	Isoform 2 of Aldo-keto reductase family 1 member C3 OS=Homo sapiens OX=9606 GN=AKR1C3
210	1708	Q15365|PCBP1_HUMAN	74.47	4	4	2119100000	1	1	1	N	37498	Poly(rC)-binding protein 1 OS=Homo sapiens OX=9606 GN=PCBP1 PE=1 SV=2
216	9598	tr|F8VVM2|F8VVM2_HUMAN	71.10	4	4	3346800000	1	1	1	N	36161	Phosphate carrier protein, mitochondrial OS=Homo sapiens OX=9606 GN=SLC25A3 PE=1 SV=1
225	9643	tr|A0A087WY82|A0A087WY82_HUMAN	60.98	4	4	1367500000	1	1	1	N	30197	Junctional adhesion molecule A OS=Homo sapiens OX=9606 GN=F11R PE=1 SV=1
249	9875	tr|A0A6Q8PF80|A0A6Q8PF80_HUMAN	36.24	4	4	271930000	1	1	1	N	38641	Lamin A/C OS=Homo sapiens OX=9606 GN=LMNA PE=1 SV=1
157	1025	P11216|PYGB_HUMAN	137.80	4	4	5151900000	2	2	2	N	96696	Glycogen phosphorylase, brain form OS=Homo sapiens OX=9606 GN=PYGB PE=1 SV=5
147	9084	tr|H9KV75|H9KV75_HUMAN	133.94	4	4	4487300000	2	2	2	N	94826	Actinin alpha 1 OS=Homo sapiens OX=9606 GN=ACTN1 PE=1 SV=1
176	9335	tr|D6RA40|D6RA40_HUMAN	113.98	4	4	3188900000	2	2	2	Y	64292	Microtubule associated protein 1B (Fragment) OS=Homo sapiens OX=9606 GN=MAP1B PE=1 SV=1
164	9252	P05155-2|IC1_HUMAN	111.87	4	4	7812400000	2	2	2	N	49757	Isoform 2 of Plasma protease C1 inhibitor OS=Homo sapiens OX=9606 GN=SERPING1
148	9099	Q9NR12-2|PDLI7_HUMAN	108.86	4	4	6564300000	2	2	2	N	46510	Isoform 2 of PDZ and LIM domain protein 7 OS=Homo sapiens OX=9606 GN=PDLIM7
121	8959	tr|A0A8Q3SI45|A0A8Q3SI45_HUMAN	164.92	4	4	23739000000	4	4	4	N	110004	Complement C3 OS=Homo sapiens OX=9606 GN=C3 PE=1 SV=1
72	8629	P12111-4|CO6A3_HUMAN	256.93	4	4	26072000000	9	9	9	N	278201	Isoform 4 of Collagen alpha-3(VI) chain OS=Homo sapiens OX=9606 GN=COL6A3
218	9602	tr|B7Z4L4|B7Z4L4_HUMAN	89.74	3	3	1784600000	1	1	1	N	49921	Dolichyl-diphosphooligosaccharide--protein glycosyltransferase subunit 1 OS=Homo sapiens OX=9606 GN=RPN1 PE=1 SV=1
206	9494	O00499-9|BIN1_HUMAN	89.08	3	3	219400000	1	1	1	N	45563	Isoform BIN1-10-13 of Myc box-dependent-interacting protein 1 OS=Homo sapiens OX=9606 GN=BIN1
211	9547	P31948-3|STIP1_HUMAN	82.97	3	3	1343500000	1	1	1	N	59778	Isoform 3 of Stress-induced-phosphoprotein 1 OS=Homo sapiens OX=9606 GN=STIP1
207	9510	P20073-2|ANXA7_HUMAN	73.02	3	3	936010000	1	1	1	N	50316	Isoform 2 of Annexin A7 OS=Homo sapiens OX=9606 GN=ANXA7
187	1422	Q02878|RL6_HUMAN	58.17	3	3	1488500000	1	1	1	N	32728	60S ribosomal protein L6 OS=Homo sapiens OX=9606 GN=RPL6 PE=1 SV=3
237	1993	O75695|XRP2_HUMAN	51.51	3	3	468050000	1	1	1	N	39641	Protein XRP2 OS=Homo sapiens OX=9606 GN=RP2 PE=1 SV=4
254	9924	tr|A0A7P0TA71|A0A7P0TA71_HUMAN	33.24	3	3	198230000	1	1	1	N	62032	Protein disulfide-isomerase OS=Homo sapiens OX=9606 GN=P4HB PE=1 SV=1
154	9136	P23634-5|AT2B4_HUMAN	143.62	3	3	5429600000	2	2	2	N	124007	Isoform ZK of Plasma membrane calcium-transporting ATPase 4 OS=Homo sapiens OX=9606 GN=ATP2B4
178	1405	P08238|HS90B_HUMAN	110.97	3	3	6114600000	2	2	2	N	83264	Heat shock protein HSP 90-beta OS=Homo sapiens OX=9606 GN=HSP90AB1 PE=1 SV=4
166	1186	P13010|XRCC5_HUMAN	95.12	3	3	1216200000	2	2	2	N	82705	X-ray repair cross-complementing protein 5 OS=Homo sapiens OX=9606 GN=XRCC5 PE=1 SV=3
149	9104	tr|A0A494C1K7|A0A494C1K7_HUMAN	78.64	3	3	552690000	2	1	2	N	58368	Protein kinase AMP-activated non-catalytic subunit gamma 2 OS=Homo sapiens OX=9606 GN=PRKAG2 PE=1 SV=1
100	463	Q9Y490|TLN1_HUMAN	183.17	3	3	6536600000	5	5	5	N	269765	Talin-1 OS=Homo sapiens OX=9606 GN=TLN1 PE=1 SV=3
84	8704	Q14315-2|FLNC_HUMAN	227.81	3	3	13592000000	7	4	7	N	287279	Isoform 2 of Filamin-C OS=Homo sapiens OX=9606 GN=FLNC
205	9485	tr|G3V2C6|G3V2C6_HUMAN	93.94	2	2	2776600000	1	1	1	N	107020	Integrin subunit alpha 7 OS=Homo sapiens OX=9606 GN=ITGA7 PE=1 SV=2
241	9786	P35241-4|RADI_HUMAN	75.20	2	2	2204400000	1	1	1	N	52679	Isoform 4 of Radixin OS=Homo sapiens OX=9606 GN=RDX
183	1455	Q6UWY5|OLFL1_HUMAN	74.03	2	2	2104700000	1	1	1	N	45951	Olfactomedin-like protein 1 OS=Homo sapiens OX=9606 GN=OLFML1 PE=1 SV=2
213	9554	Q9H0D6-2|XRN2_HUMAN	67.24	2	2	2961400000	1	1	1	N	99962	Isoform 2 of 5'-3' exoribonuclease 2 OS=Homo sapiens OX=9606 GN=XRN2
223	9627	P40227-2|TCPZ_HUMAN	60.47	2	2	1245300000	1	1	1	N	53289	Isoform 2 of T-complex protein 1 subunit zeta OS=Homo sapiens OX=9606 GN=CCT6A
235	9744	P21980-2|TGM2_HUMAN	49.79	2	2	911430000	1	1	1	Y	61679	Isoform 2 of Protein-glutamine gamma-glutamyltransferase 2 OS=Homo sapiens OX=9606 GN=TGM2
239	9769	Q676U5-3|A16L1_HUMAN	48.52	2	2	583080000	1	1	1	N	53220	Isoform 3 of Autophagy-related protein 16-1 OS=Homo sapiens OX=9606 GN=ATG16L1
248	9872	Q9HAT2-2|SIAE_HUMAN	39.56	2	2	331670000	1	1	1	N	54572	Isoform 2 of Sialate O-acetylesterase OS=Homo sapiens OX=9606 GN=SIAE
252	9901	Q9NW13-2|RBM28_HUMAN	34.25	2	2	2997400000	1	1	1	N	69923	Isoform 2 of RNA-binding protein 28 OS=Homo sapiens OX=9606 GN=RBM28
263	9949	tr|A0A7I2V3V4|A0A7I2V3V4_HUMAN	26.84	2	2	222520000	1	1	1	N	78949	Kinesin-like protein OS=Homo sapiens OX=9606 GN=KIF5C PE=1 SV=1
145	9072	P53814-5|SMTN_HUMAN	110.23	2	2	2819900000	2	2	2	N	98919	Isoform B2 of Smoothelin OS=Homo sapiens OX=9606 GN=SMTN
179	9660	P14314-2|GLU2B_HUMAN	82.59	2	2	4378900000	1	1	2	N	59178	Isoform 2 of Glucosidase 2 subunit beta OS=Homo sapiens OX=9606 GN=PRKCSH
152	9375	O14974-4|MYPT1_HUMAN	56.03	2	2	1715600000	2	2	2	N	109104	Isoform 4 of Protein phosphatase 1 regulatory subunit 12A OS=Homo sapiens OX=9606 GN=PPP1R12A
184	9344	P46934-4|NEDD4_HUMAN	84.98	1	1	4059400000	1	1	1	N	104217	Isoform 4 of E3 ubiquitin-protein ligase NEDD4 OS=Homo sapiens OX=9606 GN=NEDD4
201	1676	Q5D862|FILA2_HUMAN	84.59	1	1	2451200000	1	1	1	N	248072	Filaggrin-2 OS=Homo sapiens OX=9606 GN=FLG2 PE=1 SV=1
234	2001	Q14764|MVP_HUMAN	57.21	1	1	1367900000	1	1	1	N	99327	Major vault protein OS=Homo sapiens OX=9606 GN=MVP PE=1 SV=4
181	3954	P48681|NEST_HUMAN	46.60	1	1	1015200000	1	1	1	N	177438	Nestin OS=Homo sapiens OX=9606 GN=NES PE=1 SV=2
244	9830	P02788-2|TRFL_HUMAN	44.24	1	1	1237800000	1	1	1	N	73161	Isoform DeltaLf of Lactotransferrin OS=Homo sapiens OX=9606 GN=LTF
180	971	Q13263|TIF1B_HUMAN	37.93	1	1	983270000	1	1	1	N	88550	Transcription intermediary factor 1-beta OS=Homo sapiens OX=9606 GN=TRIM28 PE=1 SV=5
257	9936	P02671-2|FIBA_HUMAN	29.62	1	1	639140000	1	1	1	N	69757	Isoform 2 of Fibrinogen alpha chain OS=Homo sapiens OX=9606 GN=FGA
260	9940	tr|R4GNB1|R4GNB1_HUMAN	28.55	1	1	10841000000	1	1	1	N	104913	Aminoadipate-semialdehyde dehydrogenase OS=Homo sapiens OX=9606 GN=AASDH PE=1 SV=2
262	9944	Q5M775-3|CYTSB_HUMAN	27.56	1	1	5088400000	1	1	1	N	79546	Isoform 3 of Cytospin-B OS=Homo sapiens OX=9606 GN=SPECC1
146	969	P20930|FILA_HUMAN	160.51	1	1	934770000	2	2	2	N	435180	Filaggrin OS=Homo sapiens OX=9606 GN=FLG PE=1 SV=3
112	606	Q09666|AHNK_HUMAN	177.86	1	1	9724100000	4	4	4	N	629114	Neuroblast differentiation-associated protein AHNAK OS=Homo sapiens OX=9606 GN=AHNAK PE=1 SV=2

## Sheet: Supp. Table 6
Supplementary Table 6. Statistical analyses for data presented in the main and extended data figures.
Figure	Panel	Statistical test	p-values
1	h	Two‐tailed Student’s t-test	p = 0.0002
2	b	One‐way ANOVA with Tukey’s post‐hoc test	Ctrl Cd49f+ vs Ctrl Cd24a+ p= 0.0001, DHT Cd49f+ vs DHT Cd24a+ p= 0.0044
	c	One‐way ANOVA with Tukey’s post‐hoc test	Ctrl vs DHT: 2hpi p= 0.0021, 4hpi p= 0.1574 , 8hpi p=0.0128, 24hpi p= 0.0021
	f	Two‐tailed Student’s t-test	p = 0,000000000000074
3	b	One‐way ANOVA with Tukey’s post‐hoc test	Ctrl vs DHT: WT p= 0.0001, ΔfimH p= 0.94, WT+D-man p= 0.79
4	g	One‐way ANOVA with Dunnett’s post‐hoc test	WT vs WT + D-Man p = 0.0105, WT vs 1+2+3 p = 0.0036, WT vs 1 p = 0.1416, WT vs 2 p = 0.0999, WT vs 3 p = 0.0538, WT vs 1+2 p = 0.1025, WT vs 1+3 p = 0.0354, WT vs 2+3 p = 0.0199, WT + D-Man vs 1+2+3 p = 0.1816, WT + D-Man vs 2+3 p = 0.8603
	h	One‐way ANOVA with Tukey’s post‐hoc test	MT - vs WT - p=0.007, MT- vs 1+2+3- p= 0.003, MT- vs 1+2+3 - p= 0.64
5	b	Two‐tailed Student’s t-test	M#1 WT vs KO p = 0.005; M#2 WT vs KO p = 0.02
	d	Two‐tailed Student’s t-test	M#1 WT vs KO p = 0.0004; M#2 WT vs KO p = 0.001
6	b	Two‐tailed Student’s t-test	p = 0,000000000002503
Extended Data Figure 1	a	One‐way ANOVA with Tukey’s post‐hoc test	Ctrl Krt5+ vs Ctrl Cd24a+ p= 0.0001, DHT1nM Krt5+ vs DHT1nM Cd24a+ p= 0.0001, DHT10nM Krt5+ vs DHT10nM Cd24a+ p= 0.0001, Ctlr Cd24a+ vs DHT1nM Cd24a+ p= 0.2604, Ctlr Cd24a+ vs DHT10nM Cd24a+ p= 0.0001, DHT1nM Cd24a+ vs DHT10nM Cd24a+ p= 0.0001
	b	One‐way ANOVA with Tukey’s post‐hoc test	Ctrl Cd49f+ vs Ctrl Cd24a+ p= 0.0001, DHT Cd49f+ vs DHT Cd24a+ p= 0.0003, Ctrl Cd24a+ vs DHT Cd24a+ p= 0.0001
Extended Data Figure 3	d	Wilcoxon-rank-sum test	Basal: 2D Ctrl vs 2D DHT p = 0,000089, 2D Ctrl vs 3D Ctrl p < 2e-16, 2D DHT vs 3D DHT p = 0,00024, 3D Ctrl vs 3D DHT p = 0,01248; Luminal: 2D Ctrl vs 2D DHT < 2e-16, 2D Ctrl vs 3D Ctrl p < 2e-16, 2D DHT vs 3D DHT < 2e-16, 3D Ctrl vs 3D DHT p = 0,01248
Extended Data Figure 4		One‐way ANOVA with Tukey’s post‐hoc test	CP1: Ctrl Cd49f+ vs Ctrl Cd24a+ p= 0.0001, DHT Cd49f+ vs DHT Cd24a+ p= 0.0001
Extended Data Figure 5	a	One‐way ANOVA with Tukey’s post‐hoc test	Ctrl vs DHT: 2hpi p= 0.0245, 4hpi p= 0.0172, 8hpi p=0.015, 24hpi p= 0.014
	b	One‐way ANOVA with Tukey’s post‐hoc test	Ctrl vs DHT: 2hpi p= 0.2787, 4hpi p= 0.0252, 8hpi p=0.0182, 24hpi p= 0.0172
	c	One‐way ANOVA with Tukey’s post‐hoc test	Ctrl vs DHT: 2hpi p= 0.022, 4hpi p= 0.0633, 8hpi p=0.0112, 24hpi p= 0.0107
	h	Two‐tailed Student’s t-test	p = 0,000000000000021
Extended Data Figure 6	a	Two‐tailed Student’s t-test	Ctrl vs DHT: CP1 p= 0.004, CP1 + D-man p= 0.99; P10 p= 0.054, P10 + D-man p= 0.29; P16 p= 0.041, P16 + D-man p= 0.57
	c	One‐way ANOVA with Tukey’s post‐hoc test	UTI89 KRT5+ vs UTI89 KRT18+ p = 0,000000000580968, UTI89 KRT18+ vs UTI89 + D-man KRT18+ p = 0,000000079370297; CP1 KRT5+ vs CP1 KRT18+ p = 0,000000924764932, CP1 KRT18+ vs CP1 + D-man KRT18+ p = 0,000000268520137.
Extended Data Figure 7	b	Two‐tailed Student’s t-test	MPO: No Ab vs ITGB1 p = 0.3337, No Ab vs ITGA3 p = 0.3901; 5637: No Ab vs ITGB1 p = 0.0051, No Ab vs ITGA3 p = 0.0092
Extended Data Figure 8	b	Two‐tailed Student’s t-test	M#1 WT vs KO 1 hpi p = 0.0011; M#2 WT vs KO 1 hpi p = 0.0164; M#1 WT vs KO 24 hpi p = 0.0004; M#2 WT vs KO 24 hpi p = 0.0012.
	c	Two‐tailed Student’s t-test	M#1 WT vs KO 1 hpi p = 0.0024; M#2 WT vs KO 1 hpi p = 0.0002; M#1 WT vs KO 24 hpi p = 0.0001; M#2 WT vs KO 24 hpi p = 0.0001.
	d	Two‐tailed Student’s t-test	M#1 WT vs KO 1 hpi p = 0.0036; M#2 WT vs KO 1 hpi p =0.0019; M#1 WT vs KO 24 hpi p = 0.0040; M#2 WT vs KO 24 hpi p = 0.0003.
Extended Data Figure 9	b	Two‐tailed Student’s t-test	p = 0,000000000000002
	c	One‐way ANOVA with Tukey’s post‐hoc test	UTI89 KRT5+ vs UTI89 PPAP+ p <0,000000000000001, UTI89 PPAP+ vs UTI89 + D-man PPAP+ p <0,000000000000001; CP1 KRT5+ vs CP1 PPAP+ p = 0,000000155198305, CP1 PPAP+ vs CP1 + D-man PPAP+ p = 0,000031059953384.
